# Supplementary material for: A unique binding mode of Nek2A to the APC/C allows its ubiquitination during prometaphase
Source: EMBO Rep. 2020 Apr 19;21(6):e49831. doi: 10.15252/embr.201949831 (PMC7271329; doi:10.15252/embr.201949831)
Supplement: Supplementary file 3 — Table EV1 [file EMBR-21-e49831-s003.xlsx]

## Sheet: Sheet1
Table EV1
Summary of cryo-EM data and statistics.
a. Statistics of all cryo-EM reconstructions
Samples	Micrographs collected	Particles used for final reconstruction	Resolution (Å)
APC/C-Nek2A (Reconstruction for MR tail 1)	6448	233840	3.9
APC/C-Nek2A (Reconstruction for Apc2WHB)	6448	216506	3.9
APC/C-Nek2A (Reconstruction for MR tail 2)	6448	82863	4.4
APC/CMCC-Closed	20234	343551	3.8
APC/CMCC-Closed (TPR lobe body)	20234	343551	3.7
APC/CMCC-Closed (Platform body)	20234	343551	3.8
APC/CMCC-Closed (MCC body )	20234	343551	3.9
APC/CMCC-Open	20234	427187	3.8
APC/CMCC-Open (class1)	20234	219892	3.9
APC/CMCC-Open (class1)	20234	207295	3.9
b. Statistics of APC/C-Nek2A cryo-EM structure determination
Data collection
EM	Krios, 300K eV
Detector	Gatan K2
Pixel size (Å)	1.1
Defocus range (µm)	0.5-3.0
Reconstruction	APC/C-Nek2A (Reconstruction for MR tail 1)	APC/C-Nek2A (Reconstruction for Apc2WHB)	APC/C-Nek2A (Reconstruction for MR tail 2)
Software	RELION 3.08	RELION 3.08	RELION 3.08
Accuracy of rotation (degrees)	1.19	1.47	1.43
Accuracy of translations (pixels)	0.75	0.86	1.2
Final resolution (Å)	3.9	3.9	4.4
Refinement	APC/C-Nek2A
Software	PHENIX 1.17.1
Map resolution	3.9
Residue number	8117
RMSD bonds length (Å)	0.01
RMSD bonds angle (°)	1.106
Validation
MolProbity Score	2.54
Clashscore	27.83
Poor rotamers (%)	0.76
Ramachandran plot
Preferred (%)	87.78
Allowed (%)	11.91
Outliers (%)	0.31
c. Statistics of APC/CMCC cryo-EM structure determination
Data collection
EM	FEI Polara, 300K eV
Detector	FEI Falcon III
Pixel size (Å)	1.36
Defocus range (µm)	2.0-4.0
Reconstruction	APC/CMCC-Closed	APC/CMCC-Closed (TPR lobe body)	APC/CMCC-Closed (Platform body)	APC/CMCC-Closed (MCC body )	APC/CMCC-Open	APC/CMCC-Open (class1)	APC/CMCC-Open (class2)
Software	RELION 3.08	RELION 3.08	RELION 3.08	RELION 3.08	RELION 3.08	RELION 3.08	RELION 3.08
Accuracy of rotation (degrees)	0.97	1.31	1.86	2.39	1	1.13	1.08
Accuracy of translations (pixels)	0.62	0.6	0.78	1	0.69	0.78	0.74
Final resolution (Å)	3.8	3.7	3.8	3.9	3.8	3.9	3.9
Refinement	APC/CMCC-Closed
Software	PHENIX 1.17.1
Map resolution	3.9
Residue number	9200
RMSD bonds length (Å)	0.008
RMSD bonds angle (°)	0.891
Validation
MolProbity Score	2.33
Clashscore	21.25
Poor rotamers (%)	0.16
Ramachandran plot
Preferred (%)	91.25
Allowed (%)	8.53
Outliers (%)	0.22
