# Supplementary material for: A unique binding mode of Nek2A to the APC/C allows its ubiquitination during prometaphase
Source: EMBO Rep. 2020 Apr 19;21(6):e49831. doi: 10.15252/embr.201949831 (PMC7271329; doi:10.15252/embr.201949831)
Supplement: Supplementary file 4 — Table EV2 [file EMBR-21-e49831-s004.xlsx]

## Sheet: sheet1
Table EV2
Statistics on the live cell degradation assays
Cyclin A2
		siUbcH5	siUbcH10	siU5/siU10
siGL2	6	n.s.	n.s.	n.s.
	12	n.s.	n.s.	0.0019
	18	n.s.	0.0021	<0.0001
	24	n.s.	0.0015	<0.0001
	30	n.s.	0.0052	<0.0001
	36	n.s.	0.002	<0.0001
	42	n.s.	0.004	<0.0001
	48	n.s.	0.0479	<0.0001
	54	n.s.	n.s.	<0.0001
	60	n.s.	n.s.	<0.0001
	66	n.s.	n.s.	<0.0001
	72	n.s.	n.s.	<0.0001
Nek2A
		siUbcH5	siUbcH10	siU5/siU10
siGL2	6	n.s.	n.s.	0.0373
	12	n.s.	n.s.	0.0005
	18	n.s.	n.s.	0.0001
	24	n.s.	n.s.	<0.0001
	30	n.s.	n.s.	<0.0001
	36	n.s.	n.s.	<0.0001
	42	n.s.	n.s.	<0.0001
	48	n.s.	n.s.	<0.0001
	54	n.s.	n.s.	0.0003
	60	n.s.	n.s.	0.0022
	66	n.s.	n.s.	0.5203
	72	n.s.	n.s.	0.3416
