# Supplementary material for: A unique binding mode of Nek2A to the APC/C allows its ubiquitination during prometaphase
Source: EMBO Rep. 2020 Apr 19;21(6):e49831. doi: 10.15252/embr.201949831 (PMC7271329; doi:10.15252/embr.201949831)
Supplement: Supplementary file 5 — Movie EV1 [file EMBR-21-e49831-s005.zip]

Archive with 5 entries (4 files):
- Movie-EV1_Nek2A_siGL2.avi
- __MACOSX/
- __MACOSX/._Movie-EV1_Nek2A_siGL2.avi
- readme.txt
- __MACOSX/._readme.txt
