# Supplementary material for: A unique binding mode of Nek2A to the APC/C allows its ubiquitination during prometaphase
Source: EMBO Rep. 2020 Apr 19;21(6):e49831. doi: 10.15252/embr.201949831 (PMC7271329; doi:10.15252/embr.201949831)
Supplement: Supplementary file 5 — Movie EV1 [file EMBR-21-e49831-s005.zip › readme.txt]

Movie EV1. Live cell imaging of eGFP-Nek2A degradation under control depletion (siGL2) for comparison with Movies EV2 - 4.
Movie for the exemplary images shown in Figure 4E (rows one and two). DNA is shown in cyan together with a bright field image of the cell and eGFP-Nek2A in green. Time is given as hh:mm.
