# Supplementary material for: A unique binding mode of Nek2A to the APC/C allows its ubiquitination during prometaphase
Source: EMBO Rep. 2020 Apr 19;21(6):e49831. doi: 10.15252/embr.201949831 (PMC7271329; doi:10.15252/embr.201949831)
Supplement: Supplementary file 6 — Movie EV2 [file EMBR-21-e49831-s006.zip › readme.txt]

Movie EV2. Live cell imaging of eGFP-Nek2A degradation in the absence of UbcH5 (siUbcH5) for comparison with Movies EV1, 3, 4.
Movie for the exemplary images shown in Figure 4E (rows three and four). DNA is shown in cyan together with a bright field image of the cell and eGFP-Nek2A in green. Time is given as hh:mm.
