# Supplementary material for: A unique binding mode of Nek2A to the APC/C allows its ubiquitination during prometaphase
Source: EMBO Rep. 2020 Apr 19;21(6):e49831. doi: 10.15252/embr.201949831 (PMC7271329; doi:10.15252/embr.201949831)
Supplement: Supplementary file 7 — Movie EV3 [file EMBR-21-e49831-s007.zip › readme.txt]

Movie EV3. Live cell imaging of eGFP-Nek2A degradation in the absence of UbcH10 (siUbcH10) for comparison with Movies EV1, 2, 4.
Movie for the exemplary images shown in Figure 4E (rows five and six). DNA is shown in cyan together with a bright field image of the cell and eGFP-Nek2A in green. Time is given as hh:mm.
