# Supplementary material for: A unique binding mode of Nek2A to the APC/C allows its ubiquitination during prometaphase
Source: EMBO Rep. 2020 Apr 19;21(6):e49831. doi: 10.15252/embr.201949831 (PMC7271329; doi:10.15252/embr.201949831)
Supplement: Supplementary file 8 — Movie EV4 [file EMBR-21-e49831-s008.zip › readme.txt]

Movie EV4. Live cell imaging of eGFP-Nek2A degradation in the absence of UbcH5 and UbcH10 (siUbcH5 + siUbcH10) for comparison with Movies EV1 - 4.
Movie for the exemplary images shown in Figure 4E (rows seven and eight). DNA is shown in cyan together with a bright field image of the cell and eGFP-Nek2A in green. Time is given as hh:mm.
