# Supplementary material for: A unique binding mode of Nek2A to the APC/C allows its ubiquitination during prometaphase
Source: EMBO Rep. 2020 Apr 19;21(6):e49831. doi: 10.15252/embr.201949831 (PMC7271329; doi:10.15252/embr.201949831)
Supplement: Supplementary file 9 — Movie EV5 [file EMBR-21-e49831-s009.zip › readme.txt]

Movie EV5. Live cell imaging of eGFP-Cyclin A2 degradation under control depletion (siGL2) for comparison with Movies EV6 - 8.
Movie for the exemplary images shown in Appendix Figure 1A (rows one and two). DNA is shown in cyan together with a bright field image of the cell and eGFP-Cyclin A2 in green. Time is given as hh:mm.
