# Supplementary material for: A unique binding mode of Nek2A to the APC/C allows its ubiquitination during prometaphase
Source: EMBO Rep. 2020 Apr 19;21(6):e49831. doi: 10.15252/embr.201949831 (PMC7271329; doi:10.15252/embr.201949831)
Supplement: Supplementary file 10 — Movie EV6 [file EMBR-21-e49831-s010.zip › readme.txt]

Movie EV6. Live cell imaging of eGFP-Cyclin A2 degradation in the absence of UbcH5 (siUbcH5) for comparison with Movies EV5, 7, 8.
Movie for the exemplary images shown in Appendix Figure 1A (rows three and four). DNA is shown in cyan together with a bright field image of the cell and eGFP- Cyclin A2 in green. Time is given as hh:mm.
