# Supplementary material for: A unique binding mode of Nek2A to the APC/C allows its ubiquitination during prometaphase
Source: EMBO Rep. 2020 Apr 19;21(6):e49831. doi: 10.15252/embr.201949831 (PMC7271329; doi:10.15252/embr.201949831)
Supplement: Supplementary file 13 — Source Data for Expanded View and Appendix [file EMBR-21-e49831-s017.zip]

Archive with 7 entries (6 files):
- source data Appendix Figure S1.zip
- __MACOSX/
- __MACOSX/._source data Appendix Figure S1.zip
- Source data Blots AppendixFigureS2.pdf
- __MACOSX/._Source data Blots AppendixFigureS2.pdf
- Source data Blots FigureEV1.pdf
- __MACOSX/._Source data Blots FigureEV1.pdf
