# Supplementary material for: A unique binding mode of Nek2A to the APC/C allows its ubiquitination during prometaphase
Source: EMBO Rep. 2020 Apr 19;21(6):e49831. doi: 10.15252/embr.201949831 (PMC7271329; doi:10.15252/embr.201949831)
Supplement: Supplementary file 18 — Source Data for Figure 4 [file EMBR-21-e49831-s016.zip]

Archive with 5 entries (4 files):
- source data Figure 4F.xlsx
- Source data Blots Figure4.pdf
- __MACOSX/
- __MACOSX/._Source data Blots Figure4.pdf
- source data Figure 4E.xlsx
