# Supplementary material for: A unique binding mode of Nek2A to the APC/C allows its ubiquitination during prometaphase
Source: EMBO Rep. 2020 Apr 19;21(6):e49831. doi: 10.15252/embr.201949831 (PMC7271329; doi:10.15252/embr.201949831)
Supplement: Supplementary file 18 — Source Data for Figure 4 [file EMBR-21-e49831-s016.zip › source data Figure 4F.xlsx]

## Sheet: CycA siGL2
CycA siGL2	n	66
raw values
																																										2019_04_05
	cell08_1	cell08_2		cell07-1	cell07-2		cell6-1	cell6-2	cell6-3	cell6-4		cell5-1	cell5-2		cell6-1	cell6-2	cell6-3		cell5-1	cell5-2	cell5-3		cell4-1	cell4-2		cell3-1	cell3-2	cell3-3	cell3-4	cell3-5		cell2-1	cell2-2	cell2-3	cell2-4		cell1-1	cell1-2	cell1-3	cell1-4		cell6-1	cell6-2	cell6-3	cell6-4	cell6-5	cell6-6		cell5-1
-18	85.8992	92.1934		283.886	196.336		207.654	272.974	120.746	188.388		119.426	173.052			136.607	325.067		495.071	200.014	371.034		84.1381	86.3445			199.722	633.605	333.485	288.252		297.137	112.963	164.335	120.612		267.734	213.154	61.7392	354.628		226.468	206.69	200.868	297.556	202.956	300.785		167.636
-12	69.2958	92.02		317.018	170.166		217.165	272.895	117.121	177.448		124.159	240.905			133.724	305.438		548.646	243.116	352.449		93.8381	94.5129			175.315	581.833	372.041	343.508		290.566	136.154	180.105	107.809		295.957	153.714	65.7245	368.007		280.685	242.96	143.5	307.256	244.005	249.625		178.511
-6	90.7322	107.058		416.794	242.358		299.514	305.857	127.35	205.148		147.034	272.874		280.052	154.344	315.582		571.696	294.968	423.997		105.968	121.809		375.948	216.34	617.826	435.809	376.11		334.236	128.732	266.954	130.237		274.79	161.98	76.0043	428.707		317.833	280.68	143.858	291.709	246.247	254.695		111.778
0	88.3152	117.932		351.251	236.317		219.67	249.498	116.798	214.871		132.344	219.611		333.039	140.247	514.297		524.838	293.292	410.679		114.715	105.694		389.972	233.868	543.383	400.809	395.774		352.559	139.195	238.23	151.479		322.314	146.971	107.544	387.378		251.664	223.79	203.12	342.436	227.968	245.205		79.0863
6	83.9821	84.9434		318.427	227.052		155.633	233.791	108.832	181.073		122.678	174.824		309.511	133.979	367.298		528.684	263.367	381.547		112.374	104.484		279.592	186.411	557.545	396.216	293.115		276.64	131.162	188.501	106.565		307.657	149.507	82.3592	368.235		209.857	233.37	176.25	259.632	182.814	228.668		56.1658
12	43.7235	67.6894		204.142	204.499		67.5633	229.997	66.0523	69.7578		66.5443	111.804		274.48	74.342	340.622		376.43	168.397	276.424		71.8589	78.1631		147.908	169.216	492.905	412.505	213.718		152.409	99.9985	112.185	101.715		208.067	102.091	72.9678	236.572		139.886	195.66	129.219	270.005	161.815	193.523		59.8058
18	29.2245	38.857		138.038	144.587		38.4988	107.444	21.8383	31.3153		26.6713	76.7652		131.679	55.1394	242.025		216.057	101.222	176.941		62.5554	47.8431		64.1664	90.1222	481.153	383.13	139.448		92.979	60.12	56.677	69.1068		132.314	53.464	34.7643	190.967		99.0251	107.34	81.9088	213.891	119.628	155.445		43.8643
24	30.3192	10.5634		97.1687	114.283		9.41133	46.2632	14.7503	36.116		17.3785	54.4613		52.8392	33.2994	165.175		175.404	83.3559	133.417		48.9581	39.9092		60.0837	71.1424	414.055	332.275	80.671		72.0712	33.512	56.28	66.5454		66.4903	57.8836	33.8996	129.275		61.0459	62.23	54.7924	115.418	113.295	106.065		27.1206
30	28.9129	12.1104		81.6104	120.521		22.7918	50.6562	17.8833	27.5915		27.2272	56.8783		24.5996	37.1468	137.487		136.712	55.5873	101.754		30.7581	35.6894		28.7347	58.6502	368.722	313.641	88.112		46.879	15.5465	25.856	49.5886		51.1507	46.6435	28.1245	96.208		53.5649	66.96	37.8024	90.0546	79.0449	131.755		44.0942
36	23.5691	7.44198		53.8204	65.9526		9.41133	42.6382	19.5833	19.2333		11.7922	46.3765		29.8068	39.311	121.287		103.281	63.5962	103.359		22.3071	38.7496		21.4547	43.0953	355.363	292.415	63.971		38.6446	15.8505	35.661	55.7668		41.5574	43.2269	14.4896	89.1563		39.5851	44.15	43.3576	36.8725	103.206	98.225		41.4635
42	10.5907	20.9064		61.2709	69.6764			43.5872	17.7223			9.93899	56.2252		10.754	28.7052	75.1968		97.4504	71.2966	98.6449		17.4471	26.9145			39.8565	309.349	262.095	74.881		49.309	11.0725	32.948	53.1954		49.1802	46.8569	13.5645	89.9698		47.5049	35.66	34.1724	43.7221	86.605	79		59.6407
48	18.0389	15.9		51.2029	68.3696							25.0008	57.7052			35.7878	72.9819		91.704	39.3618	35.0442		25.9972	23.1774			63.6573	301.624	266.169			43.3718	8.2665	19.598	39.8222			36.0536	7.4441	69.6672			32.02	40.6688	63.2579	76.5258	65.7775		41.6222
54	11.4871	14.8654		48.1285	46.5134							4.73275	37.728			23.7968	61.2953		106.24	29.6362	48.3614		31.0254	3.8041			38.2453	309.726	212.45			43.084			59.3736			25.7874	10.2431	73.7327				40.4	34.685	82.2066			19.8114
60				41.7374	52.5554							10.5842	43.1248			28.8542	50.7085		81.236		58.8866		19.0636	8.9627			39.2112	308.913	219.645			58.4756			53.902			29.8769	21.7092	59.8781				44.4664	38.9788	36.8917			46.2843
66					69.5776								32.5228			27.4952			94.6628				49.3045	3.248			34.6053	250.314	179.35			38.2662			56.332			29.5468	8.6541	86.5581				25.5712	56.9554	35.5659			37.9594
72					59.8044								32.3322			28.6568			101.38								41.6412	262.804	177.364			32.7074			64.822			32.0835	10.2194	86.9936				45.3288					13.7158
78					71.9936								30.5693			7.8878			89.0448								40.6073	281.004	159.771			43.249			47.6906			21.0568	15.3176	75.6771									37.8235
84					64.8434								27.8803						79.3448								50.7375	261.963	127.804			33.4162			45.9254			18.7435	24.1392	83.5218									16.1878
90					57.2896														94.7912								39.4553	265.631	122.69						42.2522			4.6303		62.248
96					63.5366														68.7584								46.5202	256.744							45.2706			7.2573		53.758
102					56.3854														28.8052								48.1314								36.0408			28.7736		51.328
108					68.4674																						40.6073													63.8545
114					45.2066																						35.1826
120					41.7876																						25.0524
126					57.2896																						28.6924
132					38.2614																						12.9514
138					37.9576
144					35.3439
150
156
162
168
174
normalized to NEBD
-18	32.5023	34.8839		107.416	74.2892		78.5714	103.287	45.6877	71.2818		45.1882	65.4789			51.6889	122.998		187.324	75.6806	140.391		31.8359	32.6708			75.5704	239.742	126.183	109.068		112.43	42.7424	62.1806	45.6368		101.304	80.6524	23.3607	134.183		113.661	103.735	100.812	149.339	101.86	150.959		84.1341
-12	26.2199	34.8183		119.952	64.3871		82.1702	103.257	44.3161	67.1422		46.979	91.1527			50.5979	115.571		207.595	91.9896	133.359		35.5062	35.7615			66.3353	220.152	140.772	129.976		109.944	51.5176	68.1476	40.7923		111.983	58.1617	24.8686	139.245		140.871	121.938	72.0204	154.207	122.462	125.283		89.5917
-6	34.331	40.5082		157.705	91.7025		113.329	115.729	48.1864	77.6234		55.6342	103.249		105.965	58.4001	119.409		216.317	111.609	160.431		40.0959	46.0899		142.25	81.8582	233.771	164.9	142.311		126.467	48.7094	101.009	49.2787		103.974	61.2896	28.7583	162.213		159.516	140.869	72.1999	146.404	123.587	127.827		56.0996
0	33.4165	44.6227		132.905	89.4168		83.1182	94.4044	44.1938	81.3021		50.076	83.0959		126.014	53.0662	194.598		198.587	110.975	155.392		43.4057	39.9922		147.557	88.4905	205.604	151.657	149.752		133.4	52.668	90.1408	57.316		121.956	55.6103	40.6923	146.575		126.306	112.317	101.943	171.863	114.413	123.065		39.6922
6	31.7769	32.1406		120.486	85.9113		58.8881	88.4612	41.1796	68.5138		46.4186	66.1493		117.112	50.6947	138.977		200.042	99.652	144.368		42.5199	39.5344		105.791	70.5338	210.962	149.919	110.908		104.674	49.6289	71.3245	40.3219		116.41	56.5702	31.1628	139.332		105.324	117.125	88.4571	130.305	91.7516	114.765		28.1887
12	16.544	25.6121		77.2427	77.3777		25.5644	87.0256	24.9927	26.3948		25.1788	42.3042		103.857	28.1293	128.883		142.433	63.7177	104.593		27.1898	29.5751		55.9648	64.0276	186.504	156.082	80.866		57.6681	37.8371	42.4482	38.4868		78.728	38.6288	27.6093	89.5133		70.2066	98.1987	64.8529	135.511	81.2124	97.1259		30.0156
18	11.0579	14.7026		52.2305	54.7085		14.5671	40.6544	8.2631	11.849		10.0918	29.0462		49.8244	20.8635	91.5768		81.7511	38.3	66.9506		23.6695	18.1027		24.2791	34.1002	182.057	144.968	52.7639		35.1811	22.748	21.4453	26.1484		50.0646	20.2296	13.154	72.2576		49.6992	53.8723	41.1088	107.349	60.0396	78.0154		22.0148
24	11.4721	3.99696		36.7664	43.2419		3.56103	17.5049	5.58119	13.6655		6.57563	20.6069		19.9931	12.5997	62.4985		66.3689	31.54	50.482		18.5246	15.1007		22.7343	26.9187	156.669	125.725	30.5241		27.2701	12.6802	21.2951	25.1793		25.1584	21.9018	12.8268	48.9148		30.638	31.2323	27.4995	57.9265	56.861	53.2324		13.6114
30	10.94	4.58231		30.8795	45.6025		8.62389	19.1671	6.76665	10.44		10.3022	21.5214		9.30792	14.0555	52.0219		51.7288	21.033	38.5015		11.6382	13.5041		10.8726	22.1919	139.516	118.675	33.3396		17.7379	5.88244	9.78332	18.7632		19.3543	17.6488	10.6417	36.4029		26.8834	33.6062	18.9724	45.197	39.6714	66.1258		22.1302
36	8.91801	2.81588		20.3644	24.9549		3.56103	16.1333	7.40988	7.27743		4.46191	17.5478		11.2782	14.8744	45.8921		39.0792	24.0633	39.1087		8.4405	14.662		8.11797	16.3063	134.461	110.643	24.2052		14.6222	5.99747	13.4933	21.1009		15.7244	16.3561	5.48253	33.7347		19.8671	22.1582	21.7605	18.5057	51.7974	49.2976		20.8099
42	4.00726	7.91051		23.1835	26.3639			16.4924	6.70571			3.76069	21.2743		4.06907	10.8614	28.4527		36.873	26.977	37.325		6.60158	10.1838			15.0808	117.05	99.1707	28.3333		18.6574	4.18958	12.4668	20.1279		18.6087	17.7296	5.1325	34.0425		23.842	17.8972	17.1506	21.9434	43.4657	39.6489		29.9327
48	6.82552	6.01619		19.374	25.8695							9.45971	21.8343			13.5413	27.6147		34.6987	14.8936	13.2599		9.83674	8.7698			24.0865	114.128	100.712			16.4109	3.12785	7.41543	15.0678			13.6419	2.81668	26.3605			16.0703	20.411	31.7482	38.4071	33.0127		20.8895
54	4.34646	5.62474		18.2107	17.5996							1.79076	14.2754			9.00416	23.1927		40.1988	11.2137	18.2988		11.7393	1.43938			14.4711	117.193	80.3861			16.302			22.4656			9.75736	3.87575	27.8988				20.2761	17.4079	41.2582			9.94303
60				15.7925	19.8857							4.00483	16.3174			10.9178	19.1869		30.7378		22.2813		7.21323	3.39128			14.8366	116.886	83.1086			22.1258			20.3953			11.3047	8.21426	22.6565				22.317	19.5629	18.5154			23.2294
66					26.3266								12.3059			10.4036			35.8182				18.6557	1.22897			13.0939	94.7132	67.8621			14.4791			21.3147			11.1798	3.27451	32.7516				12.8338	28.585	17.85			19.0512
72					22.6286								12.2338			10.8431			38.3599								15.7561	99.4391	67.1106			12.3757			24.5272			12.1397	3.86679	32.9164				22.7498					6.88375
78					27.2407								11.5667			2.98456			33.6925								15.3649	106.326	60.4536			16.3644			18.045			7.96741	5.79583	28.6345									18.983
84					24.5352								10.5493						30.0223								19.1979	99.1209	48.3581			12.6439			17.3771			7.09211	9.13372	31.6027									8.12441
90					21.6771														35.8668								14.929	100.509	46.4229						15.9873			1.752		23.5532
96					24.0408														26.0166								17.6022	97.1462							17.1294			2.746		20.3408
102					21.3349														10.8992								18.2118								13.637			10.8873		19.4213
108					25.9065																						15.3649													24.1611
114					17.1051																						13.3123
120					15.8115																						9.47925
126					21.6771																						10.8565
132					14.4772																						4.90051
138					14.3623
144					13.3733
150
156
162
168
174
degradation slope	-0.779095	-1.27886		-3.66148	-1.91256		-2.0422	-3.46848	-1.47062	-2.14795		-1.51394	-1.84922		-4.99119	-1.48013	-4.00493		-6.21149	-3.15693	-4.43074		-1.17381	-1.10892		-3.7178	-2.22988	-2.8788	-1.54743	-3.42465		-3.40451	-1.8775	-2.40392	-0.940416		-4.12803	-1.57616	-0.930414	-4.1076		-3.27416	-3.90006	-2.93871	-4.13002	-2.14186	-2.35286		-0.475355
[truncated: 30 more columns]

## Sheet: CycA siU5
CycA siUbcH5	n	52
raw values
	cell69-1	cell69-2	cell69-3		cell68-1	cell68-2		cell67-1	cell67-2		cell66-1		cell65-1	cell65-2		cell64-1	cell64-2		cell62-1		cell46-1	cell46-2	cell46-3	cell46-4	cell46-5		cell45-1	cell45-2	cell45-3	cell45-4		cell44-1	cell44-2	cell44-3	cell44-4		cell43-1	cell43-2	cell43-3	cell43-4	cell43-5	cell43-6	cell43-7	cell43-8		cell42-1	cell42-2	cell42-3
-18	142.634	167.54	59.3798		168.974	77.087			96.9332		84.8823		42.465	319.222		164.135	68.3259		138.802			318.92	249.903	183.758	192.883		313.244	143.322	178.218	159.318		200.166	210.083	244.842	224.983		165.13	212.59	268.361	74.3564	85.831	179.758	98.4992	200.014		161.796	212.494	133.982
-12	174.099	128.473	58.3383		166.47	71.9174			117.009		90.6184		122.209	365.86		191.325	50.91		109.911			293.9	269.46	192.828	217.143		335.409	145.565	175.681	173.503		213.517	235.68	247.178	233.65		140.45	239.962	292.185	85.9748	91.3686	215.284	99.6494	218.741		167.018	239.364	162.965
-6	147.841	124.854	67.058		172.236	100.501			110.504		85.5893		106.949	289.98		128.886	92.4909		121.952		85.5176	359.74	353.16	211.12	222.578		342.532	153.032	237.622	175.271		247.584	247.927	300.454	272.471		178.95	324.206	363.275	107.805	101.905	202.052	110.759	281.138		190.628	288.6	123.062
0	218.12	86.1846	94.6732		145.836	152.456		200.949	116.546		114.686		130.667	354.021		150.635	64.4726		125.538		73.0783	328.2	383.994	203.738	200.859		361.012	190.268	246.195	231.018		259.595	298.993	344.031	302.619		178.8	260.993	284.745	116.63	147.462	227.323	117.519	258.205		251.65	233.203	177.409
6	204.506	52.3564	67.662		142.03	114.663		176.784	76.6733		77.2301		90.9265	290.945		122.447	50.8235		172.712		58.7275	296.68	306.634	187.654	138.597		342.532	175.516	248.39	181.288		173.475	292.923	294.3	289.544		129.31	219.465	287.335	116.778	114.184	225.74	121.1	255.698		207.98	218.643	114.764
12	142.684	46.3116	27.4487		114.154	92.915		106.705	40.8902		27.3873		77.5329	259.773		74.725	38.1974		141.218		39.2174	237.45	252.48	191.608	114.839		232.276	129.333	160.005	106.131		131.026	208.14	246.907	206.789		108.25	87.8952	208.338	72.5544	118.581	211.18	75.5788	175.926		142.48	136.98	134.916
18	99.7117	20.1403	34.9521		53.6465	41.1756		90.3446	31.6872		29.0962		50.922	200.813		47.9333	32.0789		78.4689		42.6482	148.68	183.037	111.66	88.7435		134.338	59.2677	110.239	60.9896		81.404	185.09	174.127	112.173		54.21	30.533	130.708	62.9248	70.061	111.455	51.3247	125.937		83.0399	67.3364	65.8086
24	84.688	21.3455	26.0649		24.5552	45.249		49.6436	23.9742		29.3023		33.6917	174.713		36.6607	23.3493		66.2524		17.4985	115.59	112.99	104.38	97.0535		123.429	31.0876	105.344	30.9212		29.135	124.884	79.3352	78.1252		35.66	27.7084	58.9913	46.386	27.8355	75.038	12.5645	130.845		24.9038	51.948	52.712
30	49.9113	25.3702	20.0239		19.064	15.466		30.3116	16.5345		20.6382		20.716	139.192		24.369	20.6175		62.6817		16.2785	115.14	70.1036	66.9932	80.0735		95.2286	8.3177	75.0369	34.5964		35.182	79.8877	24.8491	73.7183		28.61	33.7684	72.3313	30.4996	39.1286	40.349	11.3545	105.624		22.3899	48.1172	32.2413
36	33.942	28.9952	16.8281		21.48	18.8754		35.6923	9.93922		34.2341		19.0534	139.914		31.8277	7.91389		55.4981		20.9173	103.24	70.5296	52.1184	25.383		108.869	18.3819	69.0116	34.4304		30.345	34.7969	23.6227	47.8052		23.31	35.8038	63.0826	39.2928	28.1393	39.885	16.1488	111.069		14.2719	36.178	40.306
42	30.2674	19.3292	17.2573		20.1778	17.6664		39.3173					18.3	130.491		18.14	13.9982		27.6289		11.2293	84.48	70.1036	49.332	17.284		102.654	12.8828	38.5402	27.1076			31.4844		39.0335		14.05	39.4438	33.5081	22.1964	27.8355	22.333	22.7241	109.523		23.516	38.2164	46.642
48	36.047	18.5254	13.7202			8.216		25.7519					14.3597	124.932		9.48749			21.6145		2.8274	75.34	31.8428	42.0936	33.0675		144.038		38.6916	26.1064			34.4468		32.1191		17.25		66.8539	32.3476	14.7241	22.149		66.1895				33.7273
54	43.2346	4.83644	2.50389			15.587										14.719			21.6533			74.13	46.5492	25.3264			114.928		22.9346	19.8276					55.3405		19		50.5013	16.066	26.9193	6.099		51.0149				29.8539
60	38.4016	10.0674	14.1577			11.841										22.77			5.86707			67.5		18.2604			86.8717			35.7284					30.9966		10.96		46.381	29.406		11.067		71.3276				30.9146
66	42.0266					5.256													14.4181			63		18.2604			104.008			38.0704					29.9644				18.2026	11.798								47.6186
72	25.7463					13.049																80.41		14.9452			81.7325			30.7904					21.2091				32.7368	35.8396
78	21.236					12.506																58.24					107.514			17.5284										37.4548
84	14.8713					8.337																68.06					86.8827			33.2204										25.138
90	20.339																					62.33					84.3186			35.6756										23.8576
96																						78.86					72.3227			32.0356
102																						59.79					66.5639			53.9184
108																						76.1					55.4988			27.1604
114																						57.37					70.2039			62.1216
120																						10.94
126
132
138
144
150
156
162
168
174
normalized to NEBD
-18	58.4762	68.6869	24.3441		69.2749	31.6036			39.74		34.7994		17.4095	130.872		67.2909	28.0118		56.905			130.749	102.454	75.3358	79.077		128.422	58.7581	73.0644	65.3159		82.0627	86.1285	100.379	92.2368		67.6988	87.1561	110.021	30.4841	35.1884	73.6959	40.382	82.0005		66.332	87.1166	54.929
-12	71.3759	52.6703	23.9171		68.2482	29.4842			47.9706		37.1511		50.1024	149.993		78.4382	20.8717		45.0604			120.491	110.471	79.0544	89.023		137.508	59.6776	72.0244	71.1315		87.5362	96.6225	101.336	95.7904		57.5807	98.378	119.788	35.2473	37.4587	88.2606	40.8536	89.6781		68.4729	98.1329	66.8114
-6	60.6107	51.1868	27.492		70.6122	41.2025			45.3038		35.0893		43.8461	118.884		52.8399	37.9188		49.9971		35.0599	147.484	144.786	86.5537	91.251		140.429	62.7389	97.4184	71.8565		101.503	101.643	123.178	111.706		73.3647	132.916	148.933	44.1971	41.7782	82.8359	45.4081	115.259		78.1523	118.318	50.4521
0	89.4232	35.3333	38.8135		59.7887	62.5027		82.3836	47.7808		47.0182		53.5699	145.139		61.7564	26.432		51.4673		29.9601	134.553	157.427	83.5272	82.3466		148.005	78.0046	100.933	94.7113		106.427	122.579	141.043	124.066		73.3032	107	116.738	47.815	60.4556	93.1963	48.1798	105.857		103.17	95.607	72.7327
6	83.8419	21.4647	27.7396		58.2285	47.0087		72.4766	31.434		31.6623		37.2774	119.28		50.1999	20.8363		70.8072		24.0767	121.631	125.712	76.9329	56.8212		140.429	71.9567	101.833	74.3234		71.1201	120.091	120.655	118.705		53.0136	89.9748	117.8	47.8757	46.8124	92.5473	49.6476	104.829		85.2661	89.6378	47.0501
12	58.4966	18.9865	11.2532		46.8	38.0926		43.7461	16.7639		11.228		31.7864	106.5		30.6352	15.6599		57.8954		16.0781	97.3481	103.51	78.5543	47.0809		95.2267	53.023	65.5976	43.5109		53.7171	85.3319	101.225	84.778		44.3796	36.0347	85.4131	29.7453	48.615	86.5781	30.9853	72.1248		58.4129	56.1583	55.3119
18	40.8791	8.25698	14.3294		21.9936	16.8809		37.0389	12.9909		11.9287		20.8766	82.3277		19.6514	13.1515		32.1701		17.4846	60.9548	75.0401	45.7778	36.3824		55.0749	24.2982	45.1949	25.0041		33.3734	75.882	71.3872	45.9878		22.2246	12.5177	53.5869	25.7975	28.7231	45.6935	21.0417	51.6307		34.0441	27.6061	26.9797
24	34.7198	8.75108	10.6859		10.067	18.5509		20.3525	9.82879		12.0131		13.8127	71.6276		15.0299	9.5726		27.1617		7.17391	47.3888	46.3227	42.7931	39.7893		50.6025	12.7451	43.1882	12.6769		11.9446	51.1992	32.5253	32.0292		14.6196	11.3597	24.1848	19.017	11.4118	30.7636	5.15111	53.643		10.2099	21.2973	21.6105
30	20.4623	10.4011	8.20925		7.81574	6.34064		12.4269	6.77869		8.46112		8.49298	57.0648		9.99065	8.45262		25.6978		6.67375	47.2043	28.7406	27.4654	32.828		39.0412	3.41003	30.7631	14.1836		14.4237	32.7518	10.1875	30.2225		11.7293	13.8441	29.6539	12.504	16.0417	16.542	4.65504	43.303		9.17925	19.7268	13.2181
36	13.9153	11.8873	6.89907		8.80623	7.7384		14.6329	4.07481		14.0351		7.81136	57.3609		13.0485	3.24448		22.7527		8.57553	42.3256	28.9152	21.3671	10.4063		44.6333	7.53608	28.2929	14.1155		12.4406	14.2658	9.68467	19.5988		9.55647	14.6786	25.8622	16.109	11.5364	16.3518	6.62057	45.5355		5.85109	14.832	16.5244
42	12.4088	7.92445	7.07504		8.27233	7.24274		16.119					7.50249	53.4978		7.43692	5.73887		11.3271		4.60371	34.6345	28.7406	20.2248	7.08597		42.0852	5.2816	15.8004	11.1134			12.9078		16.0027		5.76012	16.1709	13.7374	9.09992	11.4118	9.15593	9.31627	44.9015		9.64093	15.6677	19.122
48	14.7783	7.5949	5.62492			3.36834		10.5576					5.88708	51.2189		3.88962			8.86137		1.15916	30.8874	13.0547	17.2572	13.5568		59.0516		15.8625	10.7029			14.1223		13.168		7.07203		27.4083	13.2616	6.03648	9.08049		27.1359				13.8273
54	17.725	1.98281	1.02653			6.39025										6.03441			8.87727			30.3913	19.0839	10.3831			47.1173		9.40257	8.12878					22.6881		7.78949		20.7042	6.58663	11.0362	2.50043		20.9147				12.2393
60	15.7436	4.12734	5.80426			4.85449										9.33508			2.40534			27.6732		7.48627			35.6151			14.6477					12.7078		4.4933		19.015	12.0557		4.53717		29.2424				12.6742
66	17.2298					2.15482													5.91104			25.8283		7.48627			42.6404			15.6078					12.2846				7.46257	4.83686								19.5223
72	10.5553					5.34974																32.9659		6.12713			33.5081			12.6232					8.69516				13.4212	14.6933
78	8.7062					5.12712																23.8768					44.0777			7.18617										15.3555
84	6.09684					3.41794																27.9028					35.6196			13.6195										10.3059
90	8.33844																					25.5536					34.5684			14.626										9.78097
96																						32.3305					29.6504			13.1337
102																						24.5123					27.2894			22.1051
108																						31.1989					22.753			11.135
114																						23.5202					28.7817			25.4682
120																						4.4851
126
132
138
144
150
156
162
168
174
degradation slope	-2.50893	-0.539377	-0.660467		-2.29264	-1.6813		-2.39155	-0.937428		-0.760287		-1.25904	-2.65503		-1.6004	-0.514243		-2.01588		-0.728501	-3.31354	-4.18548	-2.24494	-0.921302		-4.12333	-2.95619	-2.7425	-2.51856		-2.58609	-3.48017	-4.82726	-3.82857		-1.87214	-2.94894	-3.95867	-1.35786	-1.64574	-3.46375	-1.93032	-2.3589		-3.33961	-2.91139	-1.68942
[truncated: 17 more columns]

## Sheet: CycA siU10
CycA siUbcH10	n	28
raw values
-18	137.779	131.088	78.3367		150.401	227.26	136.895		270.607	289.012	404.532	263.225		174.201		122.652		198.857		123.93		405.873		229.908		688.139	283.204		182.105	287.587	368.755		188.705		565.297	372.438		416.105		364.49	348.924	363.421
-12	167.164	129.507	98.1181		122.124	231.31	103.864		290.495	280.052	453.482	260.777		194.115		130.857		223.85		108.21		398.476		338.751		593.755	294.124		208.481	291.984	412.602		222.933		513.714	376.273		379.657		404.51	296.643	459.153
-6	158.005	155.086	89.6281		155.903	263.62	89.3989		277.534	234.301	421.017	265.636		195.032		141.038		235.639		132.057		404.526		305.118		682.27	272.177		220.915	310.464	323.875		220.424		523.374	401.264		391.824		478.296	281.869	445.529
0	146.544	148.733	97.0829		147.818	294.35	113.288		229.072	298.216	436.787	231.7		164.075		122.474		214.323		169.398		332.071		347.461		812.438	315.024		325.762	332.654	340.855		204.654		587.021	538.081		430.576		370.763	417.719	399.908			306.03
6	153.42	150.672	90.5986		129.566	249.04	122.064		200.988	313.29	451.767	185.586		178.849		150.641		155.187		110.158		416.889		256.475		662.86	309.417		227.891	334.911	389.375		174.234		624.727	406.408		394.165		379.843	386.015	294.183
12	139.096	112.092	67.0024		64.9742	228.07	84.6337		161.378	212.471	380.256	200.103		160.994		110.335		205.309		93.7		432.694		277.091		524.615	279.564		232.133	335.364	387.324		128.958		593.724	337.805		240.186		317.18	348.924	200.88
18	134.139	77.8916	55.7639		56.8892	209.86	91.4359		105.352	158.752	347.027	169.816		76.2304		68.1164		199.946		78.8668		351.524		245.628		362.952	282.737		163.905	247.277	340.855		83.4327		526.477	277.534		303.258		188.6	271.935	158.235
24	104.084	56.0616	38.8629		26.4573	131.8	60.4635		107.724	130.13	336.596	191.674		50.5032		68.1612		196.123		39.4284		321.294		229.809		225.348	203.434		92.7876	197.084	290.092		66.2845		353.554	194.323		232.911		137.767	196.094	145.919
30	95.3285	37.688	24.5524		20.0942	101.1	28.5574		87.3884	83.5164	244.706	154.078		37.5668		41.2492		160.612		34.1268		219.734		133.221		214.771	123.664		71.7994	150.994	235.881		67.6727		312.354	167.448		183.126		111.976	152.424	127.915
36	79.263	28.2924	28.3672		25.2562	94.66	30.7011		83.3281	80.382	251.255	122.497		43.8508		33.7824		150.337		34.3216		173.794		100.788		194.459	85.494		50.1828	114.604	179.904		61.5136		253.517	101.46		138.335		96.6232	116.899	109.998
42	68.7465	33.5562	22.9181		37.3584	91.77	29.4811		95.2055	84.8924	205.974	94.5733		26.5128		43.9452		165.62		26		120.848		103.142		183.196	62.164		46.8468	122.164	140.061		52.7663		256.554	99.0397		126.137		98.7431	131.225	91.241
48	54.895	32.7072	30.6124		6.6938	56.2	21.6435		95.1471	66.554	180.31	70.3322		28.8648		19.4192		125.736		19.4784		91.6589		70.285		174.03	75.677		54.3562	107.324	102.087		56.6636		198.871	119.407		134.648		82.663	123.955	106.358
54	52.8685	46.2208	14.0996		16.6265	83.74	22.9602		81.571	64.8384	143.383	24.2518		35.0128		32.6704		73.0526		20.6884		79.4325		66.622		165.54	69.897		46.2448	105.357	102.274		50.4254		235.261	104.427		141.923		114.92	111.184	119.513
60	45.195	33.7864	16.2372		27.6762	98.26	45.8187		74.5436	50.7664	144.114	43.6985		26.5128		16.0992		94.2328		0.61		113.565		73.915		171.066	64.397		49.0474	105.637	95.6577		62.8127		240.13	109.471		149.747		74.5798	126.374	89.0947
66	28.0475	33.3726	13.6324		9.1138	69.19	27.1678		51.7881	65.8396	106.798	32.7785		38.5748		18.9472		90.3831		10.28		66.0478		49.9747		134.912	64.397		36.7582	83.344	94.9938		59.0936		216.484	90.3555		136.465		101.473	107.89	94.881
72	62.303	51.4418	11.6267		19.2377	98.61	23.9787		49.7884	60.4588	100.981	30.3585		21.5948		15.5384		55.4228		5.1068		74.8753		75.092		138.351	65.047		43.5954	103.217	100.316		44.2763		232.85	99.5184		121.295		107.436	102.755	57.6526
78	46.6805	39.3118	24.5524		13.0984	70.75	27.5339		32.9152	53.1964	92.9697	35.1759		36.3568		24.9632		83.1398		11.0184		77.2436		55.808		165.611	41.174		30.4848	82.891	83.3358		39.5945		258.984	111.648		105.567		97.9399	72.7196	82.0105
84	58.092	43.2562	9.9924		27.2712	54.21	18.9372		34.8081	63.7592	85.0168	35.2085		39.3364		27.0192		65.1228		8.5984		78.1378		53.6047		178.88	29.414		42.9028	86.984	74.3738		34.4872		185.607	87.3884		104.344		80.1263	77.5092	69.6847
90	41.9585	32.8808	16.0624		27.6158	58.57	7.1104		36.5068	86.8344	92.9697	35.1759		39.6944		20.8064		41.3029		7.5268		80.7789		49.702		173.234	22.241		38.0528	92.311	61.8748		49.2154		135.791	90.061		95.8168		110.97	72.0794	46.6447
96	33.832	24.2072	16.6086		15.4769	67.88	20.7996			57.7068	76.1839	40.017		26.8028				54.3858		2.5584		78.3072		47.249		161.9	41.347		35.9268	91.834	57.8658		67.7518		82.527	79.6297		98.1946		79.1197		58.3931
102	45.962	25.1442	18.4824		5.4738	37.58	17.9187			71.892	96.6097	36.3533		38.3284				50.0493		3.63		79.5689		42.8137		103.715			38.0528	62.164	63.8328		39.5154		98.2104	66.2313		97.0948		97.6298
108	46.405	27.4862	17.8186		11.8369	77.99	21.9248			73.834	101.217	37.5722		45.3284				40.3026		6.1784		58.8825		61.792		87.1041			36.2408	45.184			51.8136		66.0938	73.3171		77.6458		97.3197
114	46.513	24.2072	10.4596		8.0761	58.17	11.3759			45.202	78.2255	30.307						43.4291		8.9316				53.5717		61.2197			34.1148	31.194			21.0581			67.6939		53.3568		92.9832
120	48.1165	36.6516	20.7158		38.4565	49.73	19.6963			41.7984	80.361	23.0785						41.6956		6.05				37.9177		57.0457			45.0348	38.184			44.1081					32.7626		92.6731
126	48.294	35.6718	12.4224		8.1454	65.14	15.9496			68.6268	79.8239							67.5528		3.02				34.048		90.7441			39.0494	41.544			45.4863					54.5378		67.2031
132	75.751	49.6872	12.2258		37.4466	50.57				77.4816	74.2426							60.0531		6.5116				17.151					49.9594				62.8127					59.4347		48.1795
138	57.453	18.4088	15.691		24.0273	56.21				53.5712	80.4194							52.4793		3.63				11.3507					37.1468				52.6872					67.8878		94.793
144	37.6495	33.0116	16.8481		16.6869	56.62				57.2112	73.3755							62.9966		5.1068				2.7917					46.8468				36.9172					84.9337		59.613
150	48.0185	48.4672	13.0215		22.9192	55.41				51.994	81.8655							49.8296		10.88				14.665					37.0722				49.3836					73.9636
156	41.9585	26.0926	11.2024		30.0458	50.57				58.4212	70.9455							69.9728		1.6816				1.7137									23.4881					82.4246
162	37.2065	37.5572	15.8129		14.2154	67.09				33.8216	72.3497							47.9598		1.6816				30.451									42.1927
168	52.701	36.3372	21.2838		21.5558	76.02				48.0068	70.9455							74.173		6.1784				25.7947									23.428
174	45.864	37.5572	9.9924		10.4635	90.12				42.6512	85.6997							41.5226		8.5984				21.958
normalized to NEBD																																												mean	sd
-18	45.0212	42.835	25.5977		49.1458	74.2606	44.7326		88.4248	94.439	132.187	86.0127		56.9227		40.0785		64.9794		40.496		132.625		75.1259		224.86	92.5412		59.5055	93.9734	120.496		61.6623		184.719	121.7		135.969		119.103	114.016	118.753
-12	54.6234	42.3184	32.0616		39.9058	75.584	33.9392		94.9238	91.5111	148.182	85.2128		63.4299		42.7596		73.1463		35.3592		130.208		110.692		194.019	96.1094		68.1242	95.4102	134.824		72.8466		167.864	122.953		124.059		132.18	96.9327	150.035		93.1862	42.9089
-6	51.6305	50.6768	29.2873		50.9436	86.1418	29.2124		90.6884	76.5614	137.574	86.8005		63.7298		46.0864		76.9987		43.1515		132.185		99.7018		222.942	88.9379		72.1872	101.449	105.831		72.0267		171.02	131.119		128.034		156.291	92.1049	145.583		94.2463	44.9732
0	47.8855	48.6009	31.7233		48.3017	96.1833	37.0185		74.8528	97.4467	142.727	75.7113		53.6139		40.0204		70.0332		55.3535		108.509		113.538		265.476	102.939		106.448	108.7	111.379		66.8736		191.818	175.826		140.697		121.152	136.496	130.676		100	52.07
6	50.1325	49.2342	29.6045		42.3377	81.3776	39.8863		65.6759	102.372	147.622	60.643		58.4415		49.2243		50.7096		35.9959		136.225		83.8071		216.599	101.107		74.4667	109.437	127.234		56.9337		204.139	132.8		128.799		124.119	126.136	96.1286		92.1853	47.7962
12	45.4519	36.6277	21.894		21.2313	74.5253	27.6553		52.7328	69.4282	124.254	65.3868		52.6073		36.0537		67.0879		30.6179		141.389		90.5437		171.426	91.3517		75.8529	109.585	126.564		42.139		194.008	110.383		78.4843		103.643	114.016	65.6407		80.0208	43.7917
18	43.8318	25.4523	18.2217		18.5894	68.5749	29.8781		34.4254	51.8745	113.396	55.4899		24.9094		22.2581		65.3353		25.7709		114.866		80.2626		118.6	92.3886		53.5584	80.8015	111.379		27.2629		172.034	90.6884		99.0941		61.6278	88.8587	51.7056		65.7549	38
24	34.011	18.319	12.699		8.64532	43.0676	19.7574		35.2004	42.5218	109.988	62.6323		16.5027		22.2727		64.0861		12.8838		104.988		75.0935		73.636	66.4751		30.3197	64.4002	94.7919		21.6595		115.529	63.4978		76.107		45.0173	64.0768	47.6812		51.6378	30.4855
30	31.15	12.3151	8.02287		6.56608	33.0359	9.33156		28.5555	27.2902	79.9615	50.3475		12.2755		13.4788		52.4825		11.1514		71.8015		43.532		70.1798	40.4091		23.4615	49.3396	77.0776		22.1131		102.066	54.7163		59.8391		36.59	49.8069	41.7981		39.9534	24.6362
36	25.9004	9.24497	9.26941		8.25284	30.9316	10.032		27.2287	26.266	82.1014	40.0277		14.3289		11.0389		49.1247		11.2151		56.7899		32.9339		63.5423	27.9365		16.398	37.4486	58.7863		20.1005		82.8406	33.1535		45.203		31.5731	38.1985	35.9436		33.4218	20.4795
42	22.464	10.965	7.48883		12.2074	29.9872	9.63339		31.1098	27.7399	67.3051	30.9032		8.66346		14.3598		54.1188		8.49589		39.489		33.7031		59.862	20.313		15.3079	39.9189	45.767		17.2422		83.8327	32.3627		41.2171		32.2658	42.8796	29.8144		31.0506	18.6935
48	17.9378	10.6876	10.0031		2.1873	18.3642	7.07234		31.0907	21.7475	58.9189	22.9821		9.43201		6.34552		41.0862		6.36486		29.9509		22.9667		56.8668	24.7286		17.7617	35.0697	33.3584		18.5157		64.984	39.0181		43.9982		27.0114	40.504	34.7542		26.9182	16.33
54	17.2756	15.1033	4.60726		5.43296	27.3633	7.50259		26.6546	21.1869	46.8524	7.92464		11.441		10.6755		23.871		6.76025		25.9558		21.7697		54.0926	22.8399		15.1112	34.427	33.4195		16.4773		76.8749	34.123		46.3753		37.5518	36.3311	39.0525		25.9662	16.5383
60	14.7681	11.0402	5.30575		9.04361	32.1079	14.9719		24.3582	16.5887	47.0914	14.2791		8.66346		5.26066		30.792		0.199327		37.1092		24.1528		55.8983	21.0427		16.027	34.5185	31.2576		20.525		78.4662	35.7713		48.932		24.3701	41.2948	29.113		26.1767	17.1254
66	9.16494	10.905	4.45459		2.97807	22.6089	8.87749		16.9225	21.5141	34.898	10.7109		12.6049		6.19128		29.534		3.35914		21.5821		16.33		44.0847	21.0427		12.0113	27.2339	31.0407		19.3097		70.7394	29.525		44.5919		33.1579	35.2545	31.0038		22.5583	14.9338
72	20.3584	16.8094	3.7992		6.28621	32.2223	7.8354		16.2691	19.7558	32.9971	9.9201		7.05643		5.07741		18.1102		1.66872		24.4666		24.5374		45.2084	21.2551		14.2455	33.7277	32.7797		14.4679		76.0874	32.5191		39.6349		35.1065	33.5766	18.8389		23.0221	15.4825
78	15.2536	12.8457	8.02287		4.2801	23.1186	8.99712		10.7555	17.3827	30.3792	11.4943		11.8801		8.1571		27.1672		3.60043		25.2405		18.2361		54.1159	13.4542		9.96137	27.0859	27.2312		12.9381		84.6268	36.4828		34.4956		32.0033	23.7622	26.7982
84	18.9824	14.1346	3.26517		8.91127	17.7139	6.18802		11.3741	20.8343	27.7805	11.5049		12.8538		8.82893		21.2799		2.80966		25.5327		17.5161		58.4516	9.61147		14.0191	28.4233	24.3028		11.2692		60.6499	28.5555		34.0959		26.1825	25.3273	22.7705
90	13.7106	10.7443	5.24863		9.02388	19.1386	2.32343		11.9291	28.3744	30.3792	11.4943		12.9707		6.7988		13.4963		2.4595		26.3957		16.2409		56.6068	7.26758		12.4343	30.164	20.2185		16.0819		44.3716	29.4288		31.3096		36.2611	23.553	15.2419
96	11.0551	7.91007	5.42711		5.05731	22.1808	6.79658			18.8566	24.8942	13.0762		8.75822				17.7714		0.835996		25.5881		15.4393		52.9032	13.5108		11.7396	30.0081	18.9085		22.1389		26.9669	26.0202		32.0866		25.8536		19.0808
102	15.0188	8.21625	6.0394		1.78865	12.2798	5.8552			23.4918	31.5687	11.879		12.5244				16.3544		1.18616		26.0003		13.99		33.8906			12.4343	20.313	20.8583		12.9123		32.0917	21.6421		31.7272		31.902
108	15.1635	8.98153	5.8225		3.86789	25.4844	7.16426			24.1264	33.0742	12.2773		14.8117				13.1695		2.01889		19.2407		20.1915		28.4626			11.8422	14.7646			16.9309		21.5971	23.9575		25.3719		31.8007
114	15.1988	7.91007	3.41783		2.63899	19.0079	3.71725			14.7704	25.5614	9.90327						14.1911		2.91853				17.5054		20.0045			11.1475	10.1931			6.88105			22.12		17.4351		30.3837
120	15.7228	11.9765	6.7692		12.5662	16.25	6.43606			13.6583	26.2592	7.54125						13.6247		1.97693				12.3902		18.6405			14.7158	12.4772			14.413					10.7057		30.2823
126	15.7808	11.6563	4.05921		2.66163	21.2855	5.21177			22.4248	26.0837							22.0739		0.98683				11.1257		29.652			12.76	13.5751			14.8633					17.821		21.9596
132	24.7528	16.236	3.99496		12.2362	16.5245				25.3183	24.2599							19.6233		2.12776				5.60435					16.325				20.525					19.4212		15.7434
138	18.7736	6.01535	5.12727		7.85128	18.3675				17.5052	26.2782							17.1484		1.18616				3.70901					12.1383				17.2163					22.1834		30.975
144	12.3025	10.787	5.50537		5.4527	18.5014				18.6946	23.9765							20.5851		1.66872				0.91223					15.3079				12.0633					27.7534		19.4794
150	15.6908	15.8374	4.25497		7.48919	18.1061				16.9898	26.7508							16.2826		3.5552				4.79201					12.1139				16.1368					24.1687
156	13.7106	8.52615	3.66055		9.81792	16.5245				19.09	23.1825							22.8647		0.549488				0.559977									7.67509					26.9335
162	12.1578	12.2724	5.1671		4.6451	21.9227				11.0517	23.6414							15.6716		0.549488				9.95032									13.7871
168	17.2208	11.8737	6.9548		7.04368	24.8407				15.6869	23.1825							24.2371		2.01889				8.42881									7.65545
174	14.9868	12.2724	3.26517		3.41911	29.4481				13.9369	28.0037							13.5681		2.80966				7.17511
degradation slope	-0.680543	-0.276882	-0.0987664		-0.121245	-0.87426	-0.417803		-0.094416	-0.684982	-1.91323	-1.64574		-0.29589		-0.516223		-0.739393		-0.261558		-3.03977		-1.90138		-0.730936	-1.72648		-0.554495	-1.13469	-2.56963		-0.185974		-1.98873	-1.18855		-1.38066		-0.672266	-0.901215	-0.630628

## Sheet: CycA siU5-U10
CycA siU5/U10	n	27
raw values
	cell11-1		cell12-1		cell14-1	cell14-2	cell14-3		cell15-1	cell15-2		cell17-1	cell17-2		cell18-1	cell18-2		cell19-1	cell19-2		cell20-1	cell20-2	cell20-3		cell22-1	cell22-2		cell23-1		cell20-1		cell19-1		cell18-1	cell18-2		cell15-1		cell13-1	cell13-2		cell12-1
-18	249.658		277.254		200.779	314.41	328.159		341.12	400.929		328.976	521.591		480.34	400.989		343.549			456.08	297.069	498.366		255.375	274.381		274.999		695.106		607.999		854.907	747.26		484.984		333.869	445.295		667.587
-12	232.623		322.559		234.781	319.26	328.985		360.11	383.411		280.052	555.176		510.532	440.728		358.016			435.525	288.21	461.599		319.62	294.442		306.64		673.137		646.109		967.618	764.767		499.455		317.205	407.412		641.349
-6	235.366		402.129		205.72	321.243	312.46		400.62	361.149		318.306	540.51		557.97	415.355		337.7			465.44	296.228	512.163		311.695	257.323		281.84		709.9		710.859		906.293	819.092		508.274		291.212	424.109		618.097
0	227.338		345.654		264.829	316.35	300.988		414.67	403.76		305.588	542.45		524.01	476.485		398.803	265.233		509.275	262.203	517.116		302.15	292.821		279.309		762.417		821.479		986.498	737.545		556.637		285.648	449.754		588.131			449.524
6	242.868		330.319		276.469	328.96	323.14		330.44	420.229		332.452	528.976		540.619	445.41		359.013	295		463.5	253.27	529.623		283.545	316.523		269.82		790.98		729.194		899.741	733.717		468.424		342.599	473.599		539.573
12	233.158		333.728		223.05	292.792	315.548		276.61	435.811		263.577	500.589		320.223	476.485		281.356	297.963		441.18	249.519	455.873		312.665	268.561		246.319		758.644		699.209		833.954	651.197		452.062		262.267	498.872		561.893
18	204.751		281.523		184.321	276.87	345.46		376.82	415.489		232.502	453.17		513.333	456.248		289.209	284.426		428.735	207.724	437.339		289.345	328.721		249.061		703.334		677.121		811.051	652.168		372.492		292.139	468.585		518.226
24	207.393		265.614		244.4	263.29	344.684		356.95	430.039		193.998	483.482		467.825	460.164		253.243	257.411		345.285	179.713	395.713		289.375	352.662		232.35		687.03		624.605		861.124	592.993		322.845		251.977	454.397		476.536
30	181.996		229.317		221.201	247.76	299.099		357.15	393.09		147.516	392.156		429.019	459.219		270.74	243.623		271.535	160.313	376.406		281.605	306.401		215.101		549.663		623.635		889.071	567.71		236.426		216.285	379.469		412.491
36	159.14		222.414		242.46	319.303	305.839		349.19	418.431		85.0016	379.057		417.263	439.615		228.956	221.356		196.99	127.249	345.046		284.886	305.431		194.13		525.168		609.516		802.118	537.668		181.166		178.898	409.293		360.056
42	171.76		183.124		229.98	247.45	310.688		346.94	478.48		61.1556	355.767		372.623	442.668		192.113	224.213		191.616	87.5332	284.989		310.715	271.644		203.83		430.303		550.001		773.008	510.467		133.704		132.835	376.767		311.498
48	166.208		169.544		226.93	329.705	295.219		328.04	442.58		53.3856	313.556		367.78	427.965		161.092	191.17		122.095	48.52	245.406		256.345	286.021		197.96		336.605		580.186		857.438	451.297		100.566		121.093	379.976		260.997
54	152.618		133.329		216.351	326.795	282.405		319.77	419.29		54.6308	262.126		304.693	413.609		111.629	204.856		106.041	40.8244	102.86		290.51	321.612		192.781		331.873		556.896		818.615	410.555		82.3236		89.1646	314.502		241.625
60	145.56		148.664		226.051	379.42	292.452		319.62	438.731			163.146		268.909	408.699		98.9256	194.446		93.6056	27.2344	119.049		273.845	356.303		187.72		305.869		569.786		773.588	364.93		77.2756		105.057	296.227		232.936
66	154.558				202.81	347.132	302.979		309.15	382.41			241.383		279.572	399.024		123.269	196.99		93.16	38.8844	98.8764		270.935	362.691		178.221		290.924		500.511		721.191	327.05		75.5519		82.8384	276.353		215.461
72	125.18				196.899	340.92	270.765		327.53	402.869			186.426		231.045	381.385		116.479	176.663			40.8888	110.516		265.085	339.401		159.19		291.543		501.249		775.915	297.97				83.3446	267.879		207.696
78	120.063				207.66	347.752	268.825		287.29	464.82			230.096		220.273	398.83		141.653	171.051							319.672		155.901		286.927		484.991		754.761	256.265				78.4846	214.601		217.365
84					189.09	352.603	282.574		267.73	417.381					232.029	391.095		130.059	160.381									171.431		281.413		495.766		693.631	249.472				83.7066	224.923		184.451
90					195.831	324.11	261.453		299.85	375.731					225.123	387.358			134.171									192.781		280.244		458.675		720.218	214.535				68.7846	212.405		181.424
96					232.799	335.483	266.058		280.95	402.949					210.675	376.535			153.32									201.511		259.327		459.761		662.584	199.012				75.4828	211.599		182.466
102					262.84	318.993	314.604		257.51	409.5					193.219	341.799			137.906									305.079		262.316		458.196		637.351	231.035				79.4546	235.396		197.023
108					264.78	264.652	269.938		242.45	447.43					204.852	329.955												282.43		268.253				652.097					70.1266	193.367		171.717
114					280.391	299.582	293.254		248.01	350.31					212.513	337.919												248.259		195.59				646.082					79.3628	187.339		190.198
120					236.5	350.042	294.055		221.76	321.311					239.69	348.732												251.76		214.256				612.315					62.9646	196.112		167.837
126					280.349	341.623	285.519		231.26	388.351					223.183	316.544												238.18		237.977				616.778					88.4018	198.979
132					287.191	308.312	272.899		244.08	343.631					216.508	366.81												222.65		254.546				523.814					73.5428	200.919
138					252.251	289.49	275.615		220.64	398.989					223.183	288.623												264						590.578					59.8474	170.168
144					267.83	297.953	278.5		202.2	423.17					239.785	324.472												287.619						478.395					67.5156	195.142
150					217.139	304.475	273.844		186.17	400.881					239.683	318.29												274.459						530.029					59.7556	183.966
156					281.27	278.81	267.029		184.68	367.971					227.165	284.488												264.591						513.335					82.5394	152.442
162					239.641	281.41	248.614		198.01	444.551						265.282												246.91						483.449					69.1566	164.556
168					235.761	322.17	247.45		199.24	393.201						295.362												261.47						489.075					67.0094	184.429
174					236.689	343.562	234.855		188.77	345.619						272.874												212.191						448.704					73.5428	165.526
normalized to NEBD																																														mean	sd
-18	55.5383		61.6773		44.6649	69.9429	73.0014		75.8847	89.1898		73.1831	116.032		106.855	89.203		76.4251			101.458	66.0852	110.865		56.8101	61.0381		61.1757		154.632		135.254		190.181	166.234		107.888		74.2718	99.0592		148.51
-12	51.7488		71.7557		52.2288	71.0218	73.1853		80.1092	85.2928		62.2996	123.503		113.572	98.0434		79.6433			96.8859	64.1145	102.686		71.1019	65.5009		68.2144		149.744		143.732		215.254	170.128		111.108		70.5646	90.6319		142.673				97.1055	39.1075
-6	52.3589		89.4566		45.764	71.4628	69.5091		89.121	80.3404		70.8095	120.241		124.125	92.3989		75.1239			103.541	65.8981	113.935		69.339	57.2435		62.6974		157.923		158.136		201.612	182.213		113.069		64.7823	94.3464		137.5				98.5748	40.3048
0	50.573		76.8934		58.9133	70.3745	66.9572		92.2465	89.8194		67.9804	120.672		116.57	105.998		88.7167	59.0032		113.292	58.3291	115.036		67.2156	65.1403		62.1345		169.605		182.744		219.454	164.072		123.828		63.5447	100.051		130.834				100	42.6641
6	54.0278		73.4819		61.5027	73.1797	71.8849		73.5089	93.4832		73.9564	117.675		120.265	99.0848		79.8651	65.625		103.109	56.3418	117.819		63.0768	70.4129		60.0236		175.959		162.215		200.154	163.221		104.204		76.2138	105.356		120.032				97.6177	38.5575
12	51.8677		74.2404		49.6192	65.1339	70.1962		61.534	96.9496		58.6348	111.36		71.2361	105.998		62.5897	66.2841		98.1439	55.5074	101.412		69.5548	59.7434		54.7956		168.766		155.544		185.52	144.864		100.565		58.3432	110.978		124.997				90.1621	37.4834
18	45.5485		62.6269		41.0036	61.5918	76.8502		83.8265	92.4288		51.7217	100.811		114.195	101.496		64.3368	63.2727		95.3754	46.2099	97.2894		64.367	73.1265		55.4055		156.462		150.631		180.425	145.08		82.8637		64.9886	104.24		115.283				88.5724	35.8638
24	46.1362		59.0879		54.3687	58.5709	76.6775		79.4062	95.6655		43.1563	107.554		104.071	102.367		56.3358	57.2629		76.8113	39.9786	88.0293		64.3738	78.4523		51.688		152.835		138.948		191.564	131.916		71.8194		56.0543	101.084		106.009				84.8231	36.0091
30	40.4863		51.0134		49.2078	55.1161	66.5368		79.4507	87.4458		32.816	87.2381		95.4384	102.157		60.2282	54.1958		60.4051	35.6629	83.7345		62.6453	68.1612		47.8508		122.277		138.732		197.781	126.291		52.5947		48.1142	84.4159		91.7618				77.1021	36.035
36	35.4019		49.4778		53.9371	71.0313	68.0361		77.68	93.0832		18.9093	84.3241		92.8234	97.7957		50.9329	49.2423		43.8219	28.3075	76.758		63.375	67.9454		43.1858		116.828		135.592		178.437	119.608		40.3016		39.7973	91.0503		80.0971				72.8807	35.1939
42	38.2093		40.7373		51.1608	55.0471	69.115		77.1794	106.441		13.6045	79.1431		82.8929	98.475		42.737	49.8779		42.6263	19.4724	63.398		69.121	60.4293		45.3436		95.7241		122.352		171.962	113.557		29.7434		29.5501	83.8146		69.295				67.4448	34.5495
48	36.9742		37.7164		50.4823	73.3454	65.6737		72.975	98.4552		11.876	69.753		81.8155	95.2041		35.8361	42.5272		27.161	10.7936	54.5925		57.0258	63.6275		44.0377		74.8804		129.067		190.744	100.395		22.3716		26.938	84.5285		58.0607				63.5873	37.6535
54	33.951		29.66		48.1289	72.698	62.8232		71.1353	93.2742		12.153	58.312		67.7813	92.0104		24.8328	45.5717		23.5896	9.0817	22.882		64.6262	71.545		42.8856		73.8276		123.886		182.107	91.3311		18.3135		19.8353	69.9633		53.7513				58.5169	37.1686
60	32.3809		33.0715		50.2868	84.4049	65.0582		71.1019	97.5991			36.2931		59.8207	90.9181		22.0068	43.2561		20.8233	6.0585	26.4834		60.919	79.2623		41.7597		68.0428		126.753		172.091	81.1815		17.1905		23.3706	65.8979		51.8183				58.7635	36.1752
66	34.3826				45.1166	77.2223	67.4		68.7728	85.0699			53.6976		62.1929	88.7659		27.4222	43.8219		20.7242	8.65013	21.9958		60.2716	80.6834		39.6466		64.7183		111.343		160.434	72.7548		16.8071		18.428	61.4768		47.9309				57.5892	32.9241
72	27.8472				43.8017	75.8402	60.2338		72.8615	89.6214			41.4719		51.3977	84.842		25.9117	39.3			9.09602	24.5852		58.9701	75.5023		35.4131		64.8559		111.507		172.608	66.2857				18.5406	59.5918		46.2035				58.9691	34.3814
78	26.709				46.1955	77.3602	59.8022		63.9098	103.403			51.1866		49.0014	88.7228		31.5117	38.0515							71.1135		34.6813		63.8291		107.89		167.902	57.0081				17.4595	47.7397		48.3545
84					42.0646	78.4391	62.8607		59.5586	92.8497					51.6165	87.0021		28.9327	35.6779									38.1361		62.6024		110.287		154.304	55.4971				18.6212	50.0358		41.0326
90					43.5641	72.1007	58.1621		66.7039	83.5842					50.0804	86.1708			29.8473									42.8856		62.3424		102.036		160.218	47.7249				15.3017	47.251		40.3592
96					51.788	74.6306	59.1867		62.4995	89.6391					46.8662	83.7631			34.1072									44.8276		57.6892		102.277		147.397	44.2718				16.7917	47.0719		40.5909
102					58.4708	70.9623	69.986		57.2851	91.0964					42.9829	76.0358			30.6782									67.8673		58.3541		101.929		141.784	51.3955				17.6753	52.3655		43.8293
108					58.9024	58.874	60.0499		53.9348	99.5341					45.5708	73.401												62.8288		59.6749				145.064					15.6002	43.0159		38.1997
114					62.3751	66.6444	65.2365		55.1717	77.9291					47.2752	75.1726												55.2272		43.5104				143.726					17.6549	41.6751		42.3109
120					52.6113	77.8696	65.4148		49.3322	71.4782					53.3209	77.5781												56.0059		47.663				136.214					14.007	43.6266		37.3366
126					62.3658	75.9965	63.5158		51.4455	86.3917					49.6488	70.4176												52.9849		52.9397				137.207					19.6657	44.2645
132					63.8878	68.5865	60.7084		54.2975	76.4434					48.164	81.5997												49.5302		56.6256				116.526					16.3602	44.696
138					56.1152	64.3993	61.3127		49.083	88.7582					49.6488	64.2063												58.7289						131.379					13.3135	37.8553
144					59.5808	66.2818	61.9544		44.9809	94.1373					53.342	72.1813												63.9831						106.423					15.0194	43.4108
150					48.3043	67.7328	60.9186		41.4149	89.1791					53.3194	70.806												61.0556						117.909					13.2931	40.9245
156					62.5707	62.0234	59.4025		41.0835	81.858					50.5346	63.2866												58.8603						114.195					18.3615	33.9118
162					53.31	62.6018	55.306		44.0488	98.8938						59.014												54.927						107.547					15.3844	36.6066
168					52.4468	71.6692	55.0471		44.3225	87.4706						65.7056												58.166						108.798					14.9068	41.0277
174					52.6533	76.4281	52.2453		41.9933	76.8857						60.7028												47.2035						99.8177					16.3602	36.8224
degradation slope	-0.546907		-1.0015		-0.33067	-0.711503	-0.0702484		0.495932	-0.222648		-1.62932	-1.07798		-0.28029	0.0418825		-0.758797	-0.531327		-1.77901	-0.948111	-1.35919		-0.100736	0.236758		-0.457553		-2.05494		-1.05935		0.0216155	-1.44679		-2.19941		-0.974805	-0.862895		-1.25881

## Sheet: Nek2A siGL2
Nek2A siGL2	n	80
raw values
	cell42_01			cell41_1	cell41_2	cell41_3	cell41_4	cell41_5	cell41_6		cell40_01	cell40_02	cell40_03	cell40_04	cell40_05		cell39-01	cell39-02	cell39-03	cell39-04	cell39-05	cell39-06	cell39-07		cell38_1	cell38_2	cell38_3	cell38_4		cell36_1	cell36_2	cell36_3	cell36_4		cell35_1	cell35_2	cell35_3		cell34_1	cell34_2	cell34_3		cell33_1		cell32_1	cell32_2		cell33-1	cell33-2
-18
-12	104.802			82.635	304.43	76.5862	77.6882	328.777	81.8379		190.305	79.5863	100.246	59.9114	82.6059		169.618	77.978	83.8081	89.4952	65.5441	69.715	127.079		91.1627	65.1832	144.381	105.77		78.2458	286.611	75.69	82.5247		66.7531	46.9495	74.5369			76.3135	47.5741		60.8716		106.883	213.664		283.347	251.402
-6	116.835			65.6045	376.339	125.912	81.6273	360.647	54.6669		186.424	104.498	75.0158	47.4854	80.6649		151.247	60.511	84.1622	82.8128	59.7211	47.8055	109.92		78.4337	63.075	143.617	101.888		85.6526	283.15	67.9962	65.1004		66.5693	51.1362	75.5079		160.768	83.1065	51.4529		56.0196		105.849	276.283		330.264	361.012
0	124.093			47.1665	314.32	113.461	101.948	313.251	62.5421		126.799	104.816	97.9682	79.3821	66.1089		109.521	93.331	68.9903	78.9318	51.4591	45.8645	98.2755		72.6107	49.8254	180.286	126.128		70.7253	284.324	67.0943	76.7757		78.7858	47.9195	81.1368		159.896	92.8105	57.2749		58.6673		105.913	210.475		296.3	310.606
6	92.0702			43.5518	208.362	84.3492	96.1262	278.317	51.431		69.1159	88.6382	57.8445	70.7117	62.2279		150.344	71.982	62.8142	52.7308	60.6921	37.9484	88.5715		65.6505	39.1504	123.573	101.888		73.3938	254.038	57.3903	82.5977		77.2433	49.1952	59.9809		130.368	83.7468	57.2749		38.816		62.3216	200.939		286.972	317.421
12	88.0723			34.4005	204.666	68.7485	67.0142	269.984	32.993		79.7899	65.3492	50.0815	54.9958	48.5809		113.469	48.069	47.549	50.6802	49.0762	41.0125	68.2369		58.0557	53.5392	105.9	110.601		46.8376	197.553	34.0322	62.105		48.1323	40.4622	53.371		99.5155	53.0245	38.8401		26.9076		56.5639	129.408		255.558	254.592
18	93.7785			29.9668	140.535	68.8232	57.253	242.628	9.92936		32.672	37.845	47.5082	52.9921	58.2849		97.809	21.695	34.0563	39.0352	27.6991	39.481	72.1179		46.0585	30.741	85.9515	88.2994		47.4363	194.078	25.4937	60.2484		43.8518	33.964	57.253		100.485	73.4025	35.9269		35.1009		35.075	99.3257		192.667	212.823
24	86.0155			27.8747	91.216	56.1335	21.4633	174.301	15.6392		49.7079	17.4823	27.7625	46.3891	36.0269		24.126	19.755	31.052	24.3696	31.0811	27.4275	55.9307		45.2725	32.023	72.5723	89.2528		36.5188	146.529	35.904	45.6924		31.6353	17.1722	50.46		76.9962	43.4942	41.7314		23.0266		31.1286	67.6494		164.528	81.5575
30	86.9855			17.9035	83.1822	56.1335	17.6842	144.219	15.6392		50.03	33.6451	21.9814	39.5961	20.378		45.475	16.046	15.0858	17.9075	14.6132	8.733	52.3586		43.3315	33.964	62.4385	64.0394		25.23	138.562	10.7432	48.519		32.023	24.9352	28.7358		55.0952	34.5875	32.0252		23.4559		23.5709	60.3419		144.131	77.4129
36	67.3448			10.1405	69.6975	59.1192	18.5971	70.838					27.4668	23.2264	9.76494		38.616	4.852	23.0282	31.4925	14.556	3.57595	12.8815			28.141	29.6695	31.0464		20.9928	134.884	8.733	40.7987		15.526	15.2322	25.0469		75.69		30.0842		9.17828		19.6246	50.8067		157.278	105.203
42	81.513			10.4365				61.7364						37.7824	21.4709						17.5242	6.63998	19.9833			23.4572	33.7573	43.6614		18.6966		13.7805	44.6797				26.9879				27.1732							159.622	79.8299
48	64.6665			1.12203				32.6244															18.437			12.1358		40.7504					29.1954								23.3109
54	60.0472																									17.467		32.0197					21.3907
60	59.5818																									17.9578							12.6567
66
72
78
84
90
96
102
108
114
120
126
132
138
144
150
156
162
168
174
normalized to NEBD
-18
-12	79.0925			62.3634	229.749	57.7985	58.6301	248.123	61.7619		143.62	60.0626	75.654	45.2142	62.3414		128.008	58.8488	63.2487	67.5407	49.4652	52.6128	95.9043		68.7992	49.1928	108.962	79.8228		59.0509	216.301	57.1221	62.2801		50.3776	35.4321	56.2519			57.5926	35.9035		45.9389		80.663	161.249		213.838	189.729
-6	88.1734			49.5107	284.018	95.0242	61.6029	272.175	41.2563		140.691	78.8634	56.6133	35.8365	60.8766		114.144	45.6668	63.516	62.4976	45.0706	36.0781	82.9553		59.1928	47.6018	108.386	76.8931		64.6408	213.689	51.3157	49.1303		50.2389	38.5917	56.9847		121.329	62.7192	38.8307		42.2772		79.8824	208.507		249.245	272.451
0	93.6512			35.5959	237.213	85.6275	76.9388	236.406	47.1996		95.6933	79.1033	73.9351	59.9084	49.8914		82.6538	70.4355	52.066	59.5687	38.8354	34.6132	74.167		54.7982	37.6025	136.059	95.1868		53.3753	214.575	50.6351	57.9415		59.4585	36.1641	61.2327		120.671	70.0427	43.2245		44.2753		79.9309	158.843		223.613	234.41
6	69.484			32.8679	157.248	63.6571	72.545	210.042	38.8142		52.1608	66.8939	43.6544	53.3651	46.9624		113.462	54.3237	47.405	39.7952	45.8034	28.6391	66.8436		49.5454	29.5462	93.2591	76.8931		55.3892	191.719	43.3116	62.3353		58.2944	37.1269	45.2667		98.3869	63.2024	43.2245		29.2939		47.0332	151.646		216.573	239.553
12	66.4668			25.9615	154.459	51.8835	50.5746	203.753	24.8993		60.2163	49.3181	37.7958	41.5045	36.6633		85.6333	36.277	35.8845	38.2476	37.0371	30.9515	51.4973		43.8138	40.4052	79.9209	83.4688		35.3477	149.09	25.6836	46.8697		36.3247	30.5362	40.2783		75.1028	40.0168	29.3121		20.3068		42.6879	97.6621		192.866	192.137
18	70.7732			22.6155	106.06	51.9399	43.208	183.108	7.49354		24.657	28.5611	35.8537	39.9924	43.9868		73.815	16.3729	25.7018	29.4593	20.9041	29.7957	54.4263		34.7597	23.1997	64.8663	66.6383		35.7994	146.468	19.2397	45.4685		33.0943	25.6321	43.208		75.8349	55.3958	27.1135		26.4901		26.4705	74.9596		145.403	160.614
24	64.9146			21.0366	68.8393	42.3631	16.1981	131.543	11.8027		37.5138	13.1936	20.952	35.0091	27.1889		18.2075	14.9088	23.4345	18.3914	23.4564	20.6991	42.2101		34.1665	24.1673	54.7692	67.3578		27.5602	110.583	27.0962	34.4833		23.8747	12.9596	38.0814		58.1079	32.8245	31.4941		17.3779		23.4923	51.054		124.167	61.5502
30	65.6466			13.5115	62.7763	42.3631	13.346	108.84	11.8027		37.7569	25.3915	16.589	29.8826	15.379		34.3193	12.1097	11.385	13.5145	11.0283	6.59066	39.5142		32.7016	25.6321	47.1214	48.3296		19.0407	104.571	8.1077	36.6166		24.1673	18.8182	21.6865		41.5796	26.1027	24.169		17.7018		17.7886	45.5391		108.774	58.4223
36	50.8241			7.65287	52.5996	44.6164	14.0349	53.4604					20.7288	17.5286	7.36945		29.1429	3.66173	17.3791	23.7669	10.9852	2.69872	9.72144			21.2376	22.3911	23.4303		15.843	101.795	6.59066	30.7902		11.7172	11.4955	18.9025		57.1221		22.7041		6.92671		14.8104	38.3431		118.695	79.395
42	61.5166			7.87626				46.5916						28.5138	16.2037						13.2252	5.01109	15.0811			17.7028	25.4761	32.9506		14.1101		10.3999	33.7191				20.3674				20.5072							120.465	60.2464
48	48.8028			0.846775				24.6212															13.9141			9.15868		30.7537					22.0333								17.5924
54	45.3167																									13.1821		24.1648					16.1432
60	44.9655																									13.5525							9.55181
66
72
78
84
90
96
102
108
114
120
126
132
138
144
150
156
162
168
174
degradation slope	-0.153783			-0.727294	-4.57604	-0.868473	-2.54624	-4.57689	-1.11866		-0.858503	-1.98549	-1.18291	-0.891006	-1.21069		-3.76187	-1.76327	-1.40817	-1.20696	-1.38551	-0.905822	-1.06576		-0.722249	-0.401102	-1.95712	-1.22063		-1.34141	-3.54671	-1.14992	-1.06373		-1.34507	-0.903232	-0.822623		-2.17683	-1.35653	-0.598818		-0.435217		-1.29475	-4.31369		-4.7383	-8.21413
[truncated: 44 more columns]

## Sheet: Nek2A siU5
Nek2A siUbcH5	n	64
raw values
	cell28_1	cell28_2	cell28_3	cell28_4		cell27_1	cell27_2	cell27_3		cell26_1	cell26_2	cell26_3	cell26_4	cell26_5	cell26_6		cell25_1	cell25_2	cell25_3	cell25_4	cell25_5	cell25_6	cell25_7		cell24_1	cell24_2	cell24_3		cell23_1	cell23_2		cell22_1	cell22_2			cell42-1	cell42-2	cell42-3		cell41-1	cell41-2	cell41-3		cell40-1	cell40-2	cell40-3		cell39-1	cell39-2
-18
-12	65.866	91.7602	73.7988	64.6012		110.362	93.1421	146.424		228.054	121.792	56.8252	138.889	67.6515	47.5704		86.9849	56.1144	100.625	73.678	80.3061	118.274	69.595		107.086	79.5527	33.831		135.979	125.633		77.4808	38.8615			162.25	47.0217	51.1807		56.027	65.7871	73.7411		86.0237	62.2248	152.24		222.016	55.9398
-6	66.1153	92.6428	80.5648	38.5033		118.095	71.7568	144.143		234.552	88.0221	67.662	111.824	63.796	43.9109		82.1519	120.876	96.66	84.31	73.9214	103.276	54.2904		89.584	124.909	29.9458		148.857	121.789		59.1158	44.7547			181.357	31.687	70.418		75.2131	91.2589	89.2372		67.4204	60.2636	165.655		229.408	69.0224
0	72.495	92.5593	55.7604	38.1046		102.55	87.3421	107.521		171.851	108.259	54.13	105.769	52.1515	34.0384		75.3758	131.458	70.6604	68.629	60.2322	83.9437	61.0564		89.791	77.328	26.0424		108.988	100.503		66.8488	35.9615			171.751	52.4175	63.8974		74.15	91.7989	121.601		81.1942	57.8476	152.365		235.115	53.2355
6	38.664	72.4282	42.8678	32.7032		96.7513	86.4954	92.794		110.955	92.8551	48.2022	115.389	54.108	28.4459		59.9098	106.391	59.1968	73.8823	40.8211	68.1609	60.2509		78.951	59.929	7.62078		83.9455	83.122		54.2828	31.0252			160.922	32.7133	48.441		70.0227	77.9679	107.572		68.8696	42.1396	102.093		208.343	45.7056
12	40.1542	75.0925	42.8927	21.1043		69.8556	63.9153	86.1473		93.76	65.8523	48.33	53.5266	28.976	26.3054		58.9113	89.9454	41.6127	55.6248	31.0882	73.462	49.6189		73.462	59.929	21.2276		59.7805	51.224		39.5583	23.198			108.885	10.211	38.5244		41.3821	62.3511	71.546		58.7243	34.7371	83.8526		133.289	32.0548
18	29.965	67.5952	14.524	13.3712		66.7863	62.0908	74.5483		77.2646	28.3286	33.6272	46.4429	28.976	19.5394		39.5702	61.862	29.1335	75.5025	34.0551	61.7117	42.8529		64.659	46.4692	10.5956		57.996	45.424		39.0353	17.5965			90.8203	12.355	55.4394		42.5901	51.4771	43.5351		47.8471	38.0598	52.1969		121.016	26.0926
24	21.5266	25.9468	14.8618	21.9095		38.7553	52.4248	42.53		72.3672	32.0213	34.5932	54.1759	41.564	20.5054		30.8894	76.4134	35.8137	35.4344	26.1771	50.9285	46.5574		41.564	29.965	12.5286		53.9815	39.6275		46.397	27.3567			68.0059	17.188	51.1193		24.612	34.2809	39.9582		46.6423	30.9586	39.2644		76.3101	34.1908
30	16.6936	34.4955	15.491	15.8726		36.9916	50.4908	43.6173		38.6006	34.8591	16.3686	65.4268	33.831	25.3384		34.7879	61.012	15.6005	22.6523	28.7156	38.0456	42.8529		35.351	29.0712	10.6138		49.2223	58.9393		50.4158	19.332			64.1797	8.54828	41.4533		38.6077	35.6789	41.1662		27.7854	18.8751	29.7235		88.0428	32.9828
36	9.08525	31.5955	15.8028			18.4563	49.297	40.7173		52.9592	32.0724	31.8336		32.8535	15.3175		35.7224	52.2222	25.1807	22.5448		48.5284	47.8353		33.417	18.5835	14.4616		50.9925	38.6615		40.597	30.931			64.3584	11.7922	42.985		36.5491	41.8111	33.6582		20.7823	28.3938	61.2541		87.1851	23.0295
42						42.6213	35.8843	39.0121				28.998					42.4884			35.98		49.9615	48.8023			21.4835	6.71039		39.4825			34.5795	12.566			58.3399	10.5842	30.0664		46.2151				43.0173	16.0089	36.9725		80.7928
48						30.3159	34.1791										28.9564			28.3438		43.1955	47.6859				6.7478		42.53			39.4125	20.3922			78.6787	14.0265	30.701						28.5183	17.3709
54																	34.7879					26.7635	43.6584				1.9148		43.497			19.4848	16.5262			42.5138		48.7023
60																						15.466	37.0529				2.86259		51.23			21.0475	6.18489			22.0694		22.6946
66																						15.3147	33.1869						22.0835			29.965						36.6817
72																						19.1817	19.4934						32.7165			18.1475						42.6613
78																							31.898						24.165									48.441
84																							28.998						20.0605									26.1186
90																							14.8209															27.6504
96																																						30.902
102																																						35.9856
108																																						36.8827
114																																						28.2237
120																																						32.422
126																																						36.1074
132																																						46.2863
138																																						43.2346
144																																						39.0363
150																																						17.3497
156																																						30.2674
162
168
174
normalized to NEBD
-18
-12	48.0878	66.9928	53.8794	47.1644		80.574	68.0017	106.902		166.499	88.9186	41.4873	101.401	49.3914	34.7305		63.5064	40.9683	73.4651	53.7913	58.6303	86.3499	50.8103		78.1819	58.0802	24.6995		99.2761	91.7227		56.5676	28.3722			118.456	34.3299	37.3663		40.9045	48.0302	53.8373		62.8047	45.4294	111.148		162.09	40.8408
-6	48.2698	67.6371	58.8192	28.1107		86.2197	52.3886	105.237		171.243	64.2637	49.399	81.6409	46.5765	32.0587		59.9779	88.2501	70.5701	61.5535	53.969	75.4001	39.6367		65.404	91.1946	21.863		108.678	88.916		43.1596	32.6748			132.406	23.1342	51.4112		54.912	66.6268	65.1508		49.2226	43.9976	120.942		167.487	50.3922
0	52.9275	67.5762	40.7098	27.8196		74.8705	63.7672	78.4994		125.466	79.0383	39.5195	77.2208	38.0751	24.851		55.0308	95.9756	51.5881	50.105	43.9747	61.2861	44.5764		65.5551	56.4561	19.0132		79.5709	73.376		48.8053	26.255			125.393	38.2693	46.6505		54.1359	67.0211	88.7792		59.2787	42.2337	111.24		171.654	38.8665
6	28.228	52.8788	31.2971	23.8762		70.6367	63.149	67.7476		81.0068	67.7922	35.1917	84.2435	39.5034	20.7679		43.7393	77.6743	43.2188	53.9404	29.8029	49.7633	43.9883		57.641	43.7533	5.56382		61.2874	60.6862		39.6311	22.651			117.487	23.8835	35.366		51.1225	56.9233	78.5368		50.2807	30.7655	74.5369		152.108	33.369
12	29.316	54.8239	31.3154	15.4079		51.0006	46.6636	62.8949		68.4528	48.0778	35.285	39.079	21.1549	19.2052		43.0103	65.6678	30.3808	40.6109	22.697	53.6335	36.226		53.6335	43.7533	15.498		43.6449	37.3979		28.881	16.9365			79.4951	7.45489	28.1261		30.2125	45.5216	52.2347		42.8738	25.3611	61.2196		97.3124	23.4027
18	21.877	49.3503	10.6038	9.76216		48.7597	45.3316	54.4266		56.4098	20.6823	24.5507	33.9073	21.1549	14.2655		28.8896	45.1645	21.2699	55.1233	24.8632	45.0548	31.2863		47.2066	33.9265	7.73569		42.342	33.1634		28.4991	12.847			66.3065	9.0202	40.4755		31.0944	37.5827	31.7844		34.9325	27.7869	38.1082		88.3521	19.0498
24	15.7163	18.9433	10.8503	15.9958		28.2947	38.2746	31.0505		52.8342	23.3783	25.256	39.553	30.3453	14.9707		22.5519	55.7883	26.147	25.8701	19.1115	37.1821	33.9909		30.3453	21.877	9.14694		39.4111	28.9315		33.8738	19.9727			49.6502	12.5487	37.3215		17.9689	25.028	29.1729		34.0529	22.6024	28.6663		55.7129	24.9622
30	12.1878	25.1847	11.3097	11.5884		27.0071	36.8626	31.8443		28.1817	25.4501	11.9505	47.7671	24.6995	18.4992		25.3982	44.544	11.3897	16.5381	20.9648	27.7766	31.2863		25.8092	21.2244	7.74898		35.9365	43.0307		36.8078	14.114			46.8567	6.24097	30.2645		28.1869	26.0487	30.0549		20.2858	13.7804	21.7007		64.2788	24.0803
36	6.63301	23.0674	11.5374			13.4747	35.991	29.7271		38.6647	23.4156	23.2412		23.9858	11.1831		26.0804	38.1267	18.3841	16.4596		35.4299	34.9239		24.3972	13.5675	10.5582		37.2289	28.2262		29.6393	22.5823			46.9871	8.60933	31.3828		26.684	30.5257	24.5733		15.1728	20.7299	44.7207		63.6525	16.8135
42						31.1172	26.1986	28.4822				21.171					31.0201			26.2685		36.4761	35.6299			15.6848	4.89916		28.8256			25.246	9.17425			42.5931	7.72739	21.951		33.741				31.4063	11.6878	26.9931		58.9856
48						22.1332	24.9537										21.1406			20.6934		31.5364	34.8148				4.92647		31.0505			28.7745	14.888			57.4422	10.2406	22.4144						20.8208	12.6822
54																	25.3982					19.5396	31.8744				1.39797		31.7565			14.2255	12.0655			31.0387		35.5569
60																						11.2915	27.0518				2.08994		37.4023			15.3665	4.5155			16.1125		16.569
66																						11.1811	24.2293						16.1229			21.877						26.7808
72																						14.0043	14.2319						23.8859			13.2492						31.1464
78																							23.2883						17.6425									35.366
84																							21.171						14.6459									19.0688
90																							10.8205															20.1871
96																																						22.5611
102																																						26.2726
108																																						26.9275
114																																						20.6057
120																																						23.6708
126																																						26.3615
132																																						33.793
138																																						31.565
144																																						28.4999
150																																						12.6667
156																																						22.0978
162
168
174
degradation slope	-0.761338	-1.52115	-1.00733	-0.399795		-1.83275	-1.01603	-1.72751		-2.02114	-1.82306	-0.941859	-1.20798	-0.340291	-0.146198		-0.952345	-1.269	-1.13153	-1.49242	-0.354362	-1.00708	-0.460653		-1.4492	-1.11557	-0.0330117		-0.915594	-0.729623		-0.0108943	-0.233964			-2.85175	-0.503187	-0.0167959		-0.968581	-1.37071	-2.00043		-1.14685	-0.612147	-2.30376		-3.62098	-0.283631
[truncated: 28 more columns]

## Sheet: Nek2A siU10
Nek2A siUbcH10	n	21
raw values
	cell29-1	cell29-2	cell29-3	cell29-4		cell28-1	cell28-2	cell28-3	cell28-4		cell27-1	cell27-2	cell27-3	cell27-4		cell26-1		cell25-1		cell24-1		cell23-1		cell26-1		cell25-1		cell23-1	cell23-2		cell22-1
-18	137.698	67.7274	339.64	114.796		77.145	101.983	23.8922	135.349		79.478	58.2285	135.455	161.483		344.77		70.5928		59.6778		6.99		348.19		109.334		166.812	132.755		109.765
-12	140.128	64.29	328.2	136.755		67.445	119.365	41.8378	108.813		88.1548	82.517	127.998	156.674		486.119		77.0242		42.266		21.74		303.439		112.228		142.618	127.806		83.6598
-6	103.071	123.454	310.583	93.1212		63.0937	97.7745	18.0952	118.87		90.102	72.791	118.002	168.707		442.92		71.258		51.966		26.59		290.161		101.348		125.796	125.552		94.4727
0	113.424	154.599	376.657	125.529		80.2289	107.73	21.8248	102.743		92.4228	100.691	133.134	179.724		429.211		91.429		55.269		28.92		310.699		119.265		161.982	170.329		117.234			146.335
6	102.511	75.7588	264.807	121.3		60.6974	98.343	23.3748	111.233		69.778	70.3735	90.5216	104.417		256.22		47.9835		46.8688		31.4952		234.552		92.9272		125.712	108.669		86.7947
12	95.2408	67.7274	232.37	97.3238		67.445	92.4355	22.4278	97.1837		32.9828	63.0785	71.912	79.1554		229.27		27.7432		36.2592		8.3448		235.816		82.5477		120.879	81.928		74.6839
18	68.5436	58.9714	196.304	79.4392		41.3111	87.017	14.78	68.4258		32.6968	55.7985	57.066	66.8192		236.81		29.337		57.0732		2.1852		194.674		62.9095		74.932	60.215		41.2727
24	89.178	56.744	223.88	67.6146		32.99	67.4545	17.7	59.7871		31.3776	35.1525	44.5408	48.6727		259.67		23.579		24.4446		10.2604		164.476		37.7813		100.336	52.8927		34.2988
30	75.1784	34.914	161.124	52.936		47.3474	65.995	8.6926	65.8571		39.0528	36.375	56.142	35.2892		257.8		29.9428		44.9432		3.4508		141.462		50.3454		60.401	39.5457		23.4188
36	69.1256	21.6374	93.0074	56.0838		49.9089	58.5585	18.92	38.3142		32.9828	31.51	45.9376	23.1905		205.73		32.9011		33.1818		0.3252		137.875		33.6772		61.625	31.148		29.9439
42	63.0484	20.9028	81.0737	52.6306		23.2426	66.2445	12.4548	17.6942		38.1288	26.727	53.2076			157.31		14.248		30.1676		10.82		97.9097		34.8872		67.7517	44.4797		17.6449
48	55.7856	16.5848	84.91	50.0138		30.3911	51.435		31.535		20.5668	36.36				137.989		27.7432		26.496				102.804		17.7054		58.002	39.853		14.6727
54	48.5056	23.05	60.7034	55.0506		28.625	54.673		57.3671			25.455				109.72		27.3742		48.3892				107.613		29.0595		47.129	29.891
60	37.5928	13.9622	54.0701			21.2063	34.053		36.5287							80.61				29.942				96.776				33.829
66		12.9448				30.3911	56.5345									114.681								107.634				25.338
72		33.7674				37.115	57.505									96.6596								116.081				30.185
78		27.634				40.0774	81.353																	96.6985
84						38.8574	47.2365
90
96
102
108
114
120
126
132
138
144
150
156
162
168
174
normalized to NEBD
-18	94.0975	46.2823	232.097	78.4472		52.7179	69.6913	16.327	92.4924		54.3122	39.7911	92.5646	110.351		235.603		48.2404		40.7815		4.7767		237.939		74.7144		113.993	90.7197		75.009
-12	95.7581	43.9333	224.279	93.4528		46.0893	81.5694	28.5903	74.3585		60.2416	56.3889	87.4689	107.065		332.195		52.6354		28.883		14.8563		207.358		76.6921		97.4596	87.3375		57.1699			93.0373	73.3093
-6	70.4349	84.3637	212.241	63.6354		43.1158	66.8153	12.3656	81.2312		61.5722	49.7426	80.638	115.288		302.674		48.695		35.5116		18.1706		198.285		69.2571		85.9639	85.7974		64.559			88.1122	67.5684
0	77.5093	105.647	257.393	85.7818		54.8253	73.6185	14.9142	70.2105		63.1582	68.8084	90.9786	122.816		293.306		62.4791		37.7687		19.7628		212.319		81.5014		110.692	116.396		80.113			100	69.7378
6	70.0519	51.7706	180.959	82.8917		41.4783	67.2038	15.9734	76.0123		47.6836	48.0905	61.859	71.3546		175.091		32.7901		32.0283		21.5226		160.284		63.5029		85.9067	74.2602		59.3122			72.3822	44.8878
12	65.0839	46.2823	158.793	66.5073		46.0893	63.1669	15.3263	66.4116		22.5392	43.1054	49.1419	54.0918		156.674		18.9586		24.7781		5.70251		161.148		56.4099		82.6041	55.9864		51.0361			62.3732	43.671
18	46.8401	40.2988	134.146	54.2857		28.2304	59.4641	10.1001	46.7596		22.3437	38.1305	38.9967	45.6617		161.827		20.0478		39.0016		1.49328		133.033		42.9899		51.2056	41.1486		28.2042			51.629	40.0796
24	60.9408	38.7767	152.991	46.2052		22.5441	46.0958	12.0955	40.8562		21.4422	24.0219	30.4375	33.261		177.449		16.113		16.7045		7.01156		112.397		25.8183		68.5658	36.1448		23.4385			48.2528	44.3547
30	51.374	23.8589	110.106	36.1744		32.3554	45.0984	5.94019	45.0042		26.6872	24.8573	38.3653	24.1153		176.17		20.4618		30.7125		2.35814		96.6698		34.4041		41.2757	27.024		16.0035			43.2865	38.6926
36	47.2378	14.7862	63.5577	38.3255		34.1058	40.0166	12.9292	26.1824		22.5392	21.5327	31.392	15.8475		140.588		22.4833		22.6752		0.222229		94.2183		23.0137		42.1122	21.2853		20.4625			35.9768	30.4252
42	43.0848	14.2842	55.4026	35.9657		15.8831	45.2689	8.51113	12.0915		26.0558	18.2642	36.36			107.499		9.73653		20.6154		7.39397		66.9077		23.8406		46.2989	30.3957		12.0578			31.7959	23.9238
48	38.1217	11.3334	58.0242	34.1775		20.7681	35.1487		21.5498		14.0546	24.847				94.2965		18.9586		18.1063				70.252		12.0992		39.6363	27.234		10.0268			32.2726	22.2696
54	33.1469	15.7515	41.4824	37.6195		19.5612	37.3614		39.2025			17.395				74.9784		18.7065		33.0673				73.5388		19.8581		32.2061	20.4264					34.2868	17.8679
60	25.6895	9.54123	36.9494			14.4916	23.2705		24.9623							55.0858				20.4612				66.133				23.1174						29.9702	16.9406
66		8.84598				20.7681	38.6335									78.3684								73.5527				17.315						39.5806	27.2451
72		23.0753				25.363	39.2967									66.0534								79.3254				20.6273						42.2902	22.6211
78		18.884				27.3874	55.5935																	66.08
84						26.5537	32.2796
90
96
102
108
114
120
126
132
138
144
150
156
162
168
174
degradation slope	-0.691648	-1.05549	-2.45847	-1.89561		-0.696516	-1.02136	-0.388288	-1.45953		-0.718163	-1.0925	-1.09486	-1.92182		0.382213		-0.458372		-0.178423		-0.616998		-2.93299		-1.47982		-1.72167	-1.90523		-1.90358

## Sheet: Nek2A siU5-U10
Nek2A siUbcH5/U10	n	32
raw values
	cell37-1	cell37-2		cell36-1		cell35-1	cell35-2	cell35-3		cell34-1	cell34-2		cell33-1		cell32-1		cell30-1	cell30-2		cell27-1	cell27-2		cell26-1		cell25-1	cell25-2		cell29-1	cell29-2	cell29-3		cell28-1	cell28-2	cell28-3		cell27-1		cell26-1		cell25-1	cell25-2		cell24-1	cell24-2		cell22-1		cell21-1	cell21-2
-18	409.159	136.964		196.99		421.473	977.526	563.8		365.14	268.705		255.252		324.103		195.011	190.677		257.796	323.313		474.513		451.207	176.88		506.237	144.698	111.029		244.345	313.463	401.952		552.673		510.809		397.787	269.147		228.84	382.317		375.215		815.566	380.494
-12	412.378	153.872		221.383		523.88	1027.02	575.44		384.54	237.403		247.534		340.596		196.951	223.413		248.258	323.227		512.478		453.363	196.537		484.713	163.254	118.986		199.705	356.889	510.779		513.967		552.539		426.064	260.369		261.84	362.925		408.076		818.362	381.6
-6	416.764	159.274		248.952		508.866	970.63	459.164		369.758	216.652		262.003		342.536		216.91	225.241		274.296	296.057		439.583		438.62	161.08		423.766	183.739	108.887		177.217	349.775	460.221		499.512		582.427		423.021	267.304		246.059	392.017		453.232		770.452	395.326
0	423.719	170.372		200.299		457.567	900.88	357.739		380.66	178.827		249.474		327.983		192.146	228.517		301.628	252.773		420.275		383.094	161.813		369.245	181.799	103.456		166.883	319.963	584.464		494.871		546.131		436.675	245.954		256.681	405.578		373.662		752.753	374.946
6	420.644	135.024		205.016		385.563	806.987	411.485		378.913	173.007		232.883		334.766		206.23	174.893		304.376	248.593		423.198		397.451	165.176		353.401	153.659	94.7262		131.151	330.656	516.362		483.335		502.082		414.355	239.212		239.52	353.215		366.872		691.623	341.684
12	454.098	149.44		195.449		414.23	827.726	362.93		327.29	178.827		237.826		322.163		211.08	172.953		306.478	270.74		402.71		354.944	162.783		327.202	145.892	122.467		138.575	323.454	585.117		477.192		497.222		384.201	215.922		251.111	289.235		369.137		666.088	271.116
18	366.304	131.552		177.846		350.18	901.85	300.024		317.32	135.132		254.324		263.95		212.005	144.097		251.976	221.423		418.335		314.971	151.586		360.565	124.434	96.2672		107.829	324.448	580.639		556.772		416.879		367.835	211.994		197.992	213.448		315.7		625.328	249.766
24	335.211	131.765		164.399		338.54	882.439	313.485		281.642	137.8		241.623		278.486		226.61	124.799		227.878	223.576		429.982		301.013	135.397		346.49	112.678	104.224		113.648	276.316	521.417		533.586		439.199		328.054	210.006		165.471	209.605		263.883		558.378	221.73
30	337.7	115.693		133.339		338.993	744.263	319.305		294.3	148.722		202.928		294.993		220.286	119.837		237.426	218.726		349.333		277.121	139.946		328.05	128.887	106.735		108.495	251.789	450.505		454.558		356.908		291.047	223.287		160.92	155.283		225.579		531.704	209.327
36	296.599	133.074		125.18		296.163	740.756	298.549		263.212	156.853		213.574		311.48		181.97	114.987		194.888	212.196		349.34		250.553	121.817		267.89	118.498	89.1034		102.031	265.258	489.74		322.036		361.758		247.377	186.764		163.28	157.265		216.658		491.647	202.08
42	312.129	107.425		137.933		284.19	738.47	269.568		250.398	145.812		204.743		282.38		191.131	114.621		206.528	204.426		324.313		254.801	128.296		277.59	108.052	112.196		108.663	257.498	475.082		237.511		325.664		235.84	178.897		151.46	100.005		194.596		483.184	197.197
48	274.785	113.54		131		305.54	765.253	270.74		255.442	172.73		216.442		255.196		171.255	118.867		196.504	206.106		296.173		250.553	119.877		194.262	105.024	78.7972			253.705	428.6		181.754		293.444		224.19	170.119		133.499	128.017		173.633		456.984	196.717
54	245.004	105.983		131.133		269.64	731.656	224.709		242.6	164.875		196.013		278.493		165.435	114.129		212.196	211.627		272.775		236.003	125.697		232.768	107.072	94.3272			229.211	402.922		187.812		303.541		194.041	146.4		152.68	96.9568		157.716		426.932	158.066
60	293.018	119.155		136.82		266.599	680.6	245.134		247.682	155.165		187.374		256.16		156.695	104.307		179.358	210.657		294.139		251.33	110.62		191.715	92.5291	87.3354			227.117	393.016		175.611		304.508		184.341	149.164		146.578	133.85		161.735		425.657	142.433
66	259.719	108.618		102.993		264.92	615.203	226.739		231.413	172.012		198.923		262.953		151.89	122.493		213.328	180.49		264.913		215.991	118.596		215.975	70.9553	71.998			209.366	354.402		182.201		256.958		158.141	146.254		152.131			168.654		358.478	115.207
72	233.86	100.715		122.403		237.297	625.886	240.834		237.05	154.195		182.472		268.8		149.905	136.941		187.774	210.743		261.149		186.31	134.88		205.295	60.5023	105.967			214.798	289.115				268.99		152.277	123.684		140.491			158.686		350.234	109.377
78	254.405	95.8646		117.819		234.7	562.206	214.258		229.242	151.285				268.786		149.446	99.0914		184.046	188.433		269.763		240.66	123.24		186.38	72.3729	93.3572			223.504	281.949				274.032		249.385	150.806		153.869			155.905		369.682	100.054
84	246.139	119.706		130.163		253.787	497.81	196.57		233.16	148.028				253.256		155.725	116.561		214.46	189.703		254.443		203.78	110.62		139.618	84.0161	138.765			190.635	287.867				266.466		215.391	147.896		126.95			132.883		358.478
90	261.03	92.9546		113.806		215.623	548.27	222.265		228.078	146.183				240.653		141.22	108.187		190.846	198.047		233.969		183.961	111.806		137.982		75.3162			183.189	280.767				284.131		201.835	152.794		142.73			158.113		346.828
96	214.418	102.442		103.259		246.673	518.536	207.239		233.86	138.052				237.75		151.851	95.2114		218.016	189.23		226.093		188.604	108.65		118.691		83.2482			192.454	285.202				219.884					150.24			149.502		351.242
102	229.474	100.296		111.59		237.75	474.133	203.404		252.338	96.6232				255.203		120.336	109.279		189.876	183.786		219.418		180.467	105.07		142.832		81.9098			192.21	269.084				228.821					138.349			134.694		322.568
108	233.818	81.6436		128.356		234.183	499.377	197.035		229.98	107.017				225.116		125.645	121.411		206.86	200.957		218.333		184.37	131				92.9582			204.797	277.187				219.692					121.38			148.039		353.618
114	237.244	130.582		105.199		238.267	428.91	179.694		222.49	102.513				225.096		108.641	106.247		198.12	177.083		200.008		198.93	126.15				88.3054			186.367	283.709				206.114					142.431			160.053		319.963
120	255.168	100.715		109.65		223.06	430.226	209.224		200.363	122.547				206.67		116.915	119.09		200.546	209.986		187.283		197.183	122.787				107.907			202.178	264.299				257.35					138.349			154.094		346.125
126	251.33	107.844		105.77		213.813	395.547	214.129		219.542					203.773		127.63	76.2787		223.028	183.573		184.478		181.46	131.97				94.1254			200.917	243.782									136.91			159.795		318.955
132	245.004	107.292		118.656		240.983	364.497	233.064		237.243					194.06		112.576	66.1014		219.148	178.723		180.49		193.864	110.383				89.679			203.536	231.277									128.43			153.578		340.267
138	229.639	124.138		124.343		210.319	346.043	203.954		216.863					186.286		101.436	90.4728		218.34	158.343		175.735		168.224	103.79				81.7126			166.278	240.872									139.521			164.258		358.707
144	238.885	99.7446		117.553		249.583	336.092	196.239		243.608					189.223		118.351	96.1814		199.576	185.513		165.94		181.46	125.18				71.8054			177.918	239.974									131.751			140.189		367.704
150	260.998	97.04		122.536		224.16	298.88	184.589		218.378					178.536		111.085			188.906	166.113		164.095		169.411	118.596				70.2644			191.943	273.862									100.078			156.302		340.572
156	216.821	102.442		131.133		237.166	259.45	175.814		230.25					197.96		118.9			225.614	200.957		173.808		176.61	118.39				79.1962			201.596	250.572									102.018			156.488		393.713
162	253.27	105.013		124.476		215.3	276.546	181.129		236.042					185.333		127.081			234.668	188.26		167.018		176.803	109.197				72.2044			199.97	283.732									112.869			148.403		379.115
168	241.795	99.95		124.476		223.513	279.083	203.359		248.458					187.276		124.72			230.95	200.957		165.072		164.193	105.317				69.0972			196.334	242.812												146.334		352.648
174	235.469	110.976		120.596		215.169	304.076	226.145		226.563					183.386		120.801			210.256	202.226		154.29		166.91	106.74				60.3672			176.68	271.057												143.811		344.185
normalized to NEBD
-18	116.894	39.1296		56.2787		120.412	279.273	161.074		104.318	76.7672		72.9237		92.5941		55.7133	54.4752		73.6506	92.3684		135.565		128.907	50.5335		144.628	41.3394	31.7202		69.8077	89.5544	114.835		157.895		145.935		113.645	76.8935		65.3779	109.225		107.196		233.002	108.704
-12	117.813	43.9601		63.2476		149.669	293.412	164.399		109.86	67.8245		70.7187		97.3061		56.2675	63.8275		70.9257	92.3437		146.412		129.523	56.1493		138.479	46.6405	33.9936		57.0544	101.961	145.926		146.837		157.857		121.724	74.3856		74.8058	103.685		116.585		233.801	109.021
-6	119.067	45.5034		71.1239		145.38	277.302	131.18		105.637	61.896		74.8524		97.8603		61.9698	64.3499		78.3646	84.5814		125.586		125.311	46.0195		121.067	52.493	31.1083		50.6297	99.9284	131.482		142.707		166.395		120.854	76.3669		70.2975	111.997		129.485		220.113	112.942
0	121.054	48.6741		57.2241		130.724	257.375	102.204		108.752	51.0896		71.2729		93.7026		54.8947	65.2858		86.1731	72.2154		120.07		109.447	46.229		105.491	51.9388	29.5567		47.6773	91.4112	166.977		141.381		156.026		124.755	70.2674		73.332	115.871		106.753		215.056	107.12
6	120.175	38.5753		58.5717		110.153	230.551	117.558		108.253	49.4268		66.533		95.6405		58.9186	49.9657		86.9582	71.0214		120.905		113.549	47.1898		100.964	43.8994	27.0626		37.469	94.4662	147.521		138.086		143.441		118.379	68.3414		68.4291	100.911		104.813		197.592	97.6167
12	129.733	42.694		55.8385		118.343	236.476	103.687		93.5045	51.0896		67.9454		92.0399		60.3042	49.4114		87.5587	77.3486		115.052		101.405	46.5061		93.4793	41.6804	34.9881		39.5899	92.4087	167.164		136.33		142.053		109.764	61.6876		71.7408	82.6325		105.46		190.297	77.4561
18	104.651	37.5835		50.8094		100.044	257.652	85.7148		90.6562	38.6062		72.6585		75.4087		60.5685	41.1676		71.9878	63.2591		119.515		89.985	43.3072		103.011	35.5499	27.5029		30.8059	92.6925	165.885		159.066		119.099		105.088	60.5653		56.5649	60.9808		90.1934		178.652	71.3566
24	95.7676	37.6443		46.9677		96.7185	252.107	89.5605		80.4631	39.3685		69.03		79.5617		64.741	35.6541		65.1032	63.8742		122.843		85.9974	38.682		98.9898	32.1915	29.7762		32.4686	78.9416	148.965		152.442		125.476		93.7229	59.9972		47.2739	59.8827		75.3896		159.525	63.3468
30	96.4786	33.0527		38.0941		96.848	212.631	91.2233		84.0795	42.4888		57.9752		84.2776		62.9341	34.2367		67.831	62.4885		99.8021		79.1715	39.9817		93.7216	36.8221	30.4936		30.9963	71.9343	128.706		129.864		101.966		83.15	63.7915		45.9736	44.3634		64.4464		151.904	59.8034
36	84.7362	38.0182		35.7631		84.6117	211.629	85.2935		75.1978	44.8119		61.0165		88.9876		51.9877	32.8511		55.6782	60.6229		99.8041		71.5813	34.8023		76.5343	33.8542	25.4562		29.1496	75.7823	139.915		92.0035		103.352		70.6738	53.3572		46.6481	44.9295		61.8977		140.46	57.7329
42	89.173	30.6907		39.4065		81.1911	210.976	77.0138		71.5371	41.6574		58.4936		80.6741		54.6048	32.7466		59.0037	58.4031		92.6541		72.7948	36.6534		79.3055	30.8698	32.0537		31.0443	73.5653	135.728		67.8554		93.0399		67.3778	51.1097		43.2711	28.5707		55.5948		138.043	56.3379
48	78.5042	32.4376		37.4258		87.2906	218.628	77.3486		72.978	49.3478		61.836		72.9079		48.9265	33.9596		56.1399	58.8831		84.6147		71.5813	34.248		55.4992	30.0046	22.5118			72.4819	122.448		51.9259		83.835		64.0495	48.6018		38.1398	36.5735		49.6058		130.557	56.2008
54	69.9959	30.2786		37.4638		77.0342	209.029	64.198		69.3092	47.1037		55.9995		79.5636		47.2638	32.6058		60.623	60.4603		77.9299		67.4245	35.9108		66.5003	30.5898	26.9486			65.4841	115.112		53.6568		86.7196		55.4362	41.8254		43.6198	27.6999		45.0584		121.972	45.1585
60	83.7132	34.0417		39.0886		76.1656	194.443	70.0332		70.761	44.3296		53.5314		73.1831		44.7668	29.7999		51.2414	60.1832		84.0334		71.8033	31.6034		54.7717	26.4349	24.9511			64.8857	112.282		50.1707		86.996		52.665	42.6153		41.8765	38.2401		46.2066		121.607	40.6921
66	74.1999	31.0315		29.4244		75.6859	175.759	64.7779		66.1132	49.1426		56.8309		75.1238		43.394	34.9954		60.9464	51.5648		75.6839		61.7071	33.8822		61.7026	20.2715	20.5693			59.8145	101.25		52.0537		73.4113		45.1798	41.7839		43.4629			48.1833		102.415	32.9139
72	66.8122	28.7735		34.9697		67.794	178.812	68.8046		67.7236	44.0525		52.131		76.7943		42.827	39.1232		53.6458	60.2079		74.6084		53.2275	38.5343		58.6514	17.2851	30.2741			61.3662	82.5981				76.8485		43.5044	35.3357		40.1374			45.3355		100.06	31.2483
78	72.6817	27.3879		33.6601		67.0521	160.618	61.2121		65.4928	43.2211				76.7905		42.6956	28.3097		52.5808	53.8341		77.0695		68.7549	35.2088		53.2474	20.6764	26.6715			63.8536	80.5509				78.289		71.2477	43.0841		43.9594			44.541		105.616	28.5846
84	70.3201	34.1993		37.1867		72.5051	142.221	56.1586		66.6122	42.2907				72.3536		44.4897	33.3008		61.2698	54.1968		72.6928		58.2186	31.6034		39.888	24.0028	39.6443			54.4632	82.2417				76.1276		61.5358	42.2528		36.2686			37.9638		102.415
90	74.5745	26.5565		32.5136		61.6019	156.637	63.4996		65.1604	41.7636				68.753		40.3457	30.9084		54.5235	56.5806		66.8432		52.5563	31.9423		39.4204		21.5173			52.336	80.2132				81.1743		57.663	43.6522		40.777			45.1718		99.0864
96	61.2577	29.2669		29.5004		70.4727	148.142	59.2069		66.8122	39.4405				67.9236		43.3828	27.2013		62.2857	54.0617		64.5933		53.883	31.0405		33.9093		23.7834			54.9829	81.4803				62.8193					42.9224			42.7117		100.348
102	65.5591	28.654		31.8805		67.9236	135.457	58.1113		72.0913	27.6046				72.9098		34.3791	31.2202		54.2463	52.5064		62.6864		51.5581	30.0179		40.806		23.4011			54.9132	76.8755				65.3726					39.5254			38.4812		92.1554
108	66.8001	23.325		36.6704		66.9045	142.669	56.2915		65.7037	30.5739				64.3142		35.896	34.6864		59.0986	57.4119		62.3763		52.6733	37.4258				26.5575			58.5091	79.1905				62.7644					34.6774			42.2937		101.026
114	67.779	37.3063		30.0546		68.0712	122.537	51.3373		63.5639	29.2874				64.3084		31.0379	30.3541		56.6016	50.5913		57.1411		56.833	36.0402				25.2283			53.2437	81.0539				58.8854					40.6916			45.7261		91.4112
120	72.8997	28.7735		31.3263		63.7266	122.913	59.774		57.2425	35.0107				59.0441		33.4019	34.0232		57.2946	59.9916		53.5055		56.3339	35.0794				30.8284			57.7608	75.5086				73.523					39.5254			44.0236		98.8856
126	71.8033	30.8102		30.2178		61.0849	113.005	61.1753		62.7216					58.2166		36.4631	21.7923		63.7176	52.4456		52.7043		51.8419	37.7029				26.891			57.4006	69.6469									39.1143			45.6524		91.1233
132	69.9959	30.6525		33.8992		68.8472	104.134	66.5848		67.7788					55.4415		32.1621	18.8847		62.6091	51.06		51.5648		55.3856	31.5358				25.6207			58.1489	66.0742									36.6917			43.8762		97.212
138	65.6062	35.4654		35.524		60.0868	98.8622	58.2683		61.9564					53.2207		28.9796	25.8475		62.3783	45.2376		50.2063		48.0606	29.652				23.3447			47.5044	68.8156									39.8603			46.9274		102.48
144	68.2478	28.4964		33.5841		71.3041	96.0193	56.0641		69.5972					54.0598		33.812	27.4784		57.0176	52.9999		47.4079		51.8419	35.7631				20.5143			50.8299	68.559									37.6404			40.0511		105.051
150	74.5653	27.7237		35.0077		64.041	85.388	52.7358		62.3892					51.0066		31.7363			53.9692	47.4574		46.8808		48.3995	33.8822				20.0741			54.8368	78.2406									28.5917			44.6544		97.2992
156	61.9444	29.2669		37.4638		67.7568	74.123	50.2288		65.7808					56.5558		33.969			64.4564	57.4119		49.6559		50.4563	33.8232				22.6258			57.5946	71.5868									29.146			44.7076		112.481
162	72.3575	30.0014		35.562		61.5096	79.0074	51.7474		67.4355					52.9484		36.3061			67.0431	53.7846		47.7161		50.5114	31.1968				20.6283			57.1301	81.0603									32.2459			42.3977		108.311
168	69.0791	28.555		35.562		63.8562	79.7322	58.0984		70.9828					53.5036		35.6317			65.9809	57.4119		47.1599		46.9088	30.0884				19.7406			56.0914	69.3698												41.8066		100.749
174	67.2718	31.7052		34.4535		61.4724	86.8724	64.6081		64.7276					52.3923		34.5121			60.0687	57.7746		44.0796		47.6851	30.4949				17.2465			50.4763	77.4391												41.0858		98.3313
degradation slope	-1.35597	-0.268252		-0.830434		-0.803893	-0.336809	-1.11328		-1.02314	-0.426617		-0.267184		-0.586734		0.207798	-0.753588		-1.01183	-0.509003		-0.573572		-1.40271	-0.370669		-0.149586	-0.39406	0.0275008		-0.334444	-0.975514	-0.93048		-0.00552102		-1.65878		-1.44163	-0.179834		-1.1563	-2.26409		-1.84672		-2.03579	-1.4956
