# Supplementary material for: A unique binding mode of Nek2A to the APC/C allows its ubiquitination during prometaphase
Source: EMBO Rep. 2020 Apr 19;21(6):e49831. doi: 10.15252/embr.201949831 (PMC7271329; doi:10.15252/embr.201949831)
Supplement: Supplementary file 18 — Source Data for Figure 4 [file EMBR-21-e49831-s016.zip › source data Figure 4E.xlsx]

## Sheet: Nek2A siGL2
Nek2A siGL2	n	80
raw values
	cell42_01			cell41_1	cell41_2	cell41_3	cell41_4	cell41_5	cell41_6		cell40_01	cell40_02	cell40_03	cell40_04	cell40_05		cell39-01	cell39-02	cell39-03	cell39-04	cell39-05	cell39-06	cell39-07		cell38_1	cell38_2	cell38_3	cell38_4		cell36_1	cell36_2	cell36_3	cell36_4		cell35_1	cell35_2	cell35_3		cell34_1	cell34_2	cell34_3		cell33_1		cell32_1	cell32_2		cell33-1	cell33-2
-18
-12	104.802			82.635	304.43	76.5862	77.6882	328.777	81.8379		190.305	79.5863	100.246	59.9114	82.6059		169.618	77.978	83.8081	89.4952	65.5441	69.715	127.079		91.1627	65.1832	144.381	105.77		78.2458	286.611	75.69	82.5247		66.7531	46.9495	74.5369			76.3135	47.5741		60.8716		106.883	213.664		283.347	251.402
-6	116.835			65.6045	376.339	125.912	81.6273	360.647	54.6669		186.424	104.498	75.0158	47.4854	80.6649		151.247	60.511	84.1622	82.8128	59.7211	47.8055	109.92		78.4337	63.075	143.617	101.888		85.6526	283.15	67.9962	65.1004		66.5693	51.1362	75.5079		160.768	83.1065	51.4529		56.0196		105.849	276.283		330.264	361.012
0	124.093			47.1665	314.32	113.461	101.948	313.251	62.5421		126.799	104.816	97.9682	79.3821	66.1089		109.521	93.331	68.9903	78.9318	51.4591	45.8645	98.2755		72.6107	49.8254	180.286	126.128		70.7253	284.324	67.0943	76.7757		78.7858	47.9195	81.1368		159.896	92.8105	57.2749		58.6673		105.913	210.475		296.3	310.606
6	92.0702			43.5518	208.362	84.3492	96.1262	278.317	51.431		69.1159	88.6382	57.8445	70.7117	62.2279		150.344	71.982	62.8142	52.7308	60.6921	37.9484	88.5715		65.6505	39.1504	123.573	101.888		73.3938	254.038	57.3903	82.5977		77.2433	49.1952	59.9809		130.368	83.7468	57.2749		38.816		62.3216	200.939		286.972	317.421
12	88.0723			34.4005	204.666	68.7485	67.0142	269.984	32.993		79.7899	65.3492	50.0815	54.9958	48.5809		113.469	48.069	47.549	50.6802	49.0762	41.0125	68.2369		58.0557	53.5392	105.9	110.601		46.8376	197.553	34.0322	62.105		48.1323	40.4622	53.371		99.5155	53.0245	38.8401		26.9076		56.5639	129.408		255.558	254.592
18	93.7785			29.9668	140.535	68.8232	57.253	242.628	9.92936		32.672	37.845	47.5082	52.9921	58.2849		97.809	21.695	34.0563	39.0352	27.6991	39.481	72.1179		46.0585	30.741	85.9515	88.2994		47.4363	194.078	25.4937	60.2484		43.8518	33.964	57.253		100.485	73.4025	35.9269		35.1009		35.075	99.3257		192.667	212.823
24	86.0155			27.8747	91.216	56.1335	21.4633	174.301	15.6392		49.7079	17.4823	27.7625	46.3891	36.0269		24.126	19.755	31.052	24.3696	31.0811	27.4275	55.9307		45.2725	32.023	72.5723	89.2528		36.5188	146.529	35.904	45.6924		31.6353	17.1722	50.46		76.9962	43.4942	41.7314		23.0266		31.1286	67.6494		164.528	81.5575
30	86.9855			17.9035	83.1822	56.1335	17.6842	144.219	15.6392		50.03	33.6451	21.9814	39.5961	20.378		45.475	16.046	15.0858	17.9075	14.6132	8.733	52.3586		43.3315	33.964	62.4385	64.0394		25.23	138.562	10.7432	48.519		32.023	24.9352	28.7358		55.0952	34.5875	32.0252		23.4559		23.5709	60.3419		144.131	77.4129
36	67.3448			10.1405	69.6975	59.1192	18.5971	70.838					27.4668	23.2264	9.76494		38.616	4.852	23.0282	31.4925	14.556	3.57595	12.8815			28.141	29.6695	31.0464		20.9928	134.884	8.733	40.7987		15.526	15.2322	25.0469		75.69		30.0842		9.17828		19.6246	50.8067		157.278	105.203
42	81.513			10.4365				61.7364						37.7824	21.4709						17.5242	6.63998	19.9833			23.4572	33.7573	43.6614		18.6966		13.7805	44.6797				26.9879				27.1732							159.622	79.8299
48	64.6665			1.12203				32.6244															18.437			12.1358		40.7504					29.1954								23.3109
54	60.0472																									17.467		32.0197					21.3907
60	59.5818																									17.9578							12.6567
66
72
78
84
90
96
102
108
114
120
126
132
138
144
150
156
162
168
174
normalized to NEBD
-18
-12	79.0925			62.3634	229.749	57.7985	58.6301	248.123	61.7619		143.62	60.0626	75.654	45.2142	62.3414		128.008	58.8488	63.2487	67.5407	49.4652	52.6128	95.9043		68.7992	49.1928	108.962	79.8228		59.0509	216.301	57.1221	62.2801		50.3776	35.4321	56.2519			57.5926	35.9035		45.9389		80.663	161.249		213.838	189.729
-6	88.1734			49.5107	284.018	95.0242	61.6029	272.175	41.2563		140.691	78.8634	56.6133	35.8365	60.8766		114.144	45.6668	63.516	62.4976	45.0706	36.0781	82.9553		59.1928	47.6018	108.386	76.8931		64.6408	213.689	51.3157	49.1303		50.2389	38.5917	56.9847		121.329	62.7192	38.8307		42.2772		79.8824	208.507		249.245	272.451
0	93.6512			35.5959	237.213	85.6275	76.9388	236.406	47.1996		95.6933	79.1033	73.9351	59.9084	49.8914		82.6538	70.4355	52.066	59.5687	38.8354	34.6132	74.167		54.7982	37.6025	136.059	95.1868		53.3753	214.575	50.6351	57.9415		59.4585	36.1641	61.2327		120.671	70.0427	43.2245		44.2753		79.9309	158.843		223.613	234.41
6	69.484			32.8679	157.248	63.6571	72.545	210.042	38.8142		52.1608	66.8939	43.6544	53.3651	46.9624		113.462	54.3237	47.405	39.7952	45.8034	28.6391	66.8436		49.5454	29.5462	93.2591	76.8931		55.3892	191.719	43.3116	62.3353		58.2944	37.1269	45.2667		98.3869	63.2024	43.2245		29.2939		47.0332	151.646		216.573	239.553
12	66.4668			25.9615	154.459	51.8835	50.5746	203.753	24.8993		60.2163	49.3181	37.7958	41.5045	36.6633		85.6333	36.277	35.8845	38.2476	37.0371	30.9515	51.4973		43.8138	40.4052	79.9209	83.4688		35.3477	149.09	25.6836	46.8697		36.3247	30.5362	40.2783		75.1028	40.0168	29.3121		20.3068		42.6879	97.6621		192.866	192.137
18	70.7732			22.6155	106.06	51.9399	43.208	183.108	7.49354		24.657	28.5611	35.8537	39.9924	43.9868		73.815	16.3729	25.7018	29.4593	20.9041	29.7957	54.4263		34.7597	23.1997	64.8663	66.6383		35.7994	146.468	19.2397	45.4685		33.0943	25.6321	43.208		75.8349	55.3958	27.1135		26.4901		26.4705	74.9596		145.403	160.614
24	64.9146			21.0366	68.8393	42.3631	16.1981	131.543	11.8027		37.5138	13.1936	20.952	35.0091	27.1889		18.2075	14.9088	23.4345	18.3914	23.4564	20.6991	42.2101		34.1665	24.1673	54.7692	67.3578		27.5602	110.583	27.0962	34.4833		23.8747	12.9596	38.0814		58.1079	32.8245	31.4941		17.3779		23.4923	51.054		124.167	61.5502
30	65.6466			13.5115	62.7763	42.3631	13.346	108.84	11.8027		37.7569	25.3915	16.589	29.8826	15.379		34.3193	12.1097	11.385	13.5145	11.0283	6.59066	39.5142		32.7016	25.6321	47.1214	48.3296		19.0407	104.571	8.1077	36.6166		24.1673	18.8182	21.6865		41.5796	26.1027	24.169		17.7018		17.7886	45.5391		108.774	58.4223
36	50.8241			7.65287	52.5996	44.6164	14.0349	53.4604					20.7288	17.5286	7.36945		29.1429	3.66173	17.3791	23.7669	10.9852	2.69872	9.72144			21.2376	22.3911	23.4303		15.843	101.795	6.59066	30.7902		11.7172	11.4955	18.9025		57.1221		22.7041		6.92671		14.8104	38.3431		118.695	79.395
42	61.5166			7.87626				46.5916						28.5138	16.2037						13.2252	5.01109	15.0811			17.7028	25.4761	32.9506		14.1101		10.3999	33.7191				20.3674				20.5072							120.465	60.2464
48	48.8028			0.846775				24.6212															13.9141			9.15868		30.7537					22.0333								17.5924
54	45.3167																									13.1821		24.1648					16.1432
60	44.9655																									13.5525							9.55181
66
72
78
84
90
96
102
108
114
120
126
132
138
144
150
156
162
168
174
degradation slope	-0.153783			-0.727294	-4.57604	-0.868473	-2.54624	-4.57689	-1.11866		-0.858503	-1.98549	-1.18291	-0.891006	-1.21069		-3.76187	-1.76327	-1.40817	-1.20696	-1.38551	-0.905822	-1.06576		-0.722249	-0.401102	-1.95712	-1.22063		-1.34141	-3.54671	-1.14992	-1.06373		-1.34507	-0.903232	-0.822623		-2.17683	-1.35653	-0.598818		-0.435217		-1.29475	-4.31369		-4.7383	-8.21413
[truncated: 44 more columns]

## Sheet: Nek2A siU5
Nek2A siUbcH5	n	64
raw values
	cell28_1	cell28_2	cell28_3	cell28_4		cell27_1	cell27_2	cell27_3		cell26_1	cell26_2	cell26_3	cell26_4	cell26_5	cell26_6		cell25_1	cell25_2	cell25_3	cell25_4	cell25_5	cell25_6	cell25_7		cell24_1	cell24_2	cell24_3		cell23_1	cell23_2		cell22_1	cell22_2			cell42-1	cell42-2	cell42-3		cell41-1	cell41-2	cell41-3		cell40-1	cell40-2	cell40-3		cell39-1	cell39-2
-18
-12	65.866	91.7602	73.7988	64.6012		110.362	93.1421	146.424		228.054	121.792	56.8252	138.889	67.6515	47.5704		86.9849	56.1144	100.625	73.678	80.3061	118.274	69.595		107.086	79.5527	33.831		135.979	125.633		77.4808	38.8615			162.25	47.0217	51.1807		56.027	65.7871	73.7411		86.0237	62.2248	152.24		222.016	55.9398
-6	66.1153	92.6428	80.5648	38.5033		118.095	71.7568	144.143		234.552	88.0221	67.662	111.824	63.796	43.9109		82.1519	120.876	96.66	84.31	73.9214	103.276	54.2904		89.584	124.909	29.9458		148.857	121.789		59.1158	44.7547			181.357	31.687	70.418		75.2131	91.2589	89.2372		67.4204	60.2636	165.655		229.408	69.0224
0	72.495	92.5593	55.7604	38.1046		102.55	87.3421	107.521		171.851	108.259	54.13	105.769	52.1515	34.0384		75.3758	131.458	70.6604	68.629	60.2322	83.9437	61.0564		89.791	77.328	26.0424		108.988	100.503		66.8488	35.9615			171.751	52.4175	63.8974		74.15	91.7989	121.601		81.1942	57.8476	152.365		235.115	53.2355
6	38.664	72.4282	42.8678	32.7032		96.7513	86.4954	92.794		110.955	92.8551	48.2022	115.389	54.108	28.4459		59.9098	106.391	59.1968	73.8823	40.8211	68.1609	60.2509		78.951	59.929	7.62078		83.9455	83.122		54.2828	31.0252			160.922	32.7133	48.441		70.0227	77.9679	107.572		68.8696	42.1396	102.093		208.343	45.7056
12	40.1542	75.0925	42.8927	21.1043		69.8556	63.9153	86.1473		93.76	65.8523	48.33	53.5266	28.976	26.3054		58.9113	89.9454	41.6127	55.6248	31.0882	73.462	49.6189		73.462	59.929	21.2276		59.7805	51.224		39.5583	23.198			108.885	10.211	38.5244		41.3821	62.3511	71.546		58.7243	34.7371	83.8526		133.289	32.0548
18	29.965	67.5952	14.524	13.3712		66.7863	62.0908	74.5483		77.2646	28.3286	33.6272	46.4429	28.976	19.5394		39.5702	61.862	29.1335	75.5025	34.0551	61.7117	42.8529		64.659	46.4692	10.5956		57.996	45.424		39.0353	17.5965			90.8203	12.355	55.4394		42.5901	51.4771	43.5351		47.8471	38.0598	52.1969		121.016	26.0926
24	21.5266	25.9468	14.8618	21.9095		38.7553	52.4248	42.53		72.3672	32.0213	34.5932	54.1759	41.564	20.5054		30.8894	76.4134	35.8137	35.4344	26.1771	50.9285	46.5574		41.564	29.965	12.5286		53.9815	39.6275		46.397	27.3567			68.0059	17.188	51.1193		24.612	34.2809	39.9582		46.6423	30.9586	39.2644		76.3101	34.1908
30	16.6936	34.4955	15.491	15.8726		36.9916	50.4908	43.6173		38.6006	34.8591	16.3686	65.4268	33.831	25.3384		34.7879	61.012	15.6005	22.6523	28.7156	38.0456	42.8529		35.351	29.0712	10.6138		49.2223	58.9393		50.4158	19.332			64.1797	8.54828	41.4533		38.6077	35.6789	41.1662		27.7854	18.8751	29.7235		88.0428	32.9828
36	9.08525	31.5955	15.8028			18.4563	49.297	40.7173		52.9592	32.0724	31.8336		32.8535	15.3175		35.7224	52.2222	25.1807	22.5448		48.5284	47.8353		33.417	18.5835	14.4616		50.9925	38.6615		40.597	30.931			64.3584	11.7922	42.985		36.5491	41.8111	33.6582		20.7823	28.3938	61.2541		87.1851	23.0295
42						42.6213	35.8843	39.0121				28.998					42.4884			35.98		49.9615	48.8023			21.4835	6.71039		39.4825			34.5795	12.566			58.3399	10.5842	30.0664		46.2151				43.0173	16.0089	36.9725		80.7928
48						30.3159	34.1791										28.9564			28.3438		43.1955	47.6859				6.7478		42.53			39.4125	20.3922			78.6787	14.0265	30.701						28.5183	17.3709
54																	34.7879					26.7635	43.6584				1.9148		43.497			19.4848	16.5262			42.5138		48.7023
60																						15.466	37.0529				2.86259		51.23			21.0475	6.18489			22.0694		22.6946
66																						15.3147	33.1869						22.0835			29.965						36.6817
72																						19.1817	19.4934						32.7165			18.1475						42.6613
78																							31.898						24.165									48.441
84																							28.998						20.0605									26.1186
90																							14.8209															27.6504
96																																						30.902
102																																						35.9856
108																																						36.8827
114																																						28.2237
120																																						32.422
126																																						36.1074
132																																						46.2863
138																																						43.2346
144																																						39.0363
150																																						17.3497
156																																						30.2674
162
168
174
normalized to NEBD
-18
-12	48.0878	66.9928	53.8794	47.1644		80.574	68.0017	106.902		166.499	88.9186	41.4873	101.401	49.3914	34.7305		63.5064	40.9683	73.4651	53.7913	58.6303	86.3499	50.8103		78.1819	58.0802	24.6995		99.2761	91.7227		56.5676	28.3722			118.456	34.3299	37.3663		40.9045	48.0302	53.8373		62.8047	45.4294	111.148		162.09	40.8408
-6	48.2698	67.6371	58.8192	28.1107		86.2197	52.3886	105.237		171.243	64.2637	49.399	81.6409	46.5765	32.0587		59.9779	88.2501	70.5701	61.5535	53.969	75.4001	39.6367		65.404	91.1946	21.863		108.678	88.916		43.1596	32.6748			132.406	23.1342	51.4112		54.912	66.6268	65.1508		49.2226	43.9976	120.942		167.487	50.3922
0	52.9275	67.5762	40.7098	27.8196		74.8705	63.7672	78.4994		125.466	79.0383	39.5195	77.2208	38.0751	24.851		55.0308	95.9756	51.5881	50.105	43.9747	61.2861	44.5764		65.5551	56.4561	19.0132		79.5709	73.376		48.8053	26.255			125.393	38.2693	46.6505		54.1359	67.0211	88.7792		59.2787	42.2337	111.24		171.654	38.8665
6	28.228	52.8788	31.2971	23.8762		70.6367	63.149	67.7476		81.0068	67.7922	35.1917	84.2435	39.5034	20.7679		43.7393	77.6743	43.2188	53.9404	29.8029	49.7633	43.9883		57.641	43.7533	5.56382		61.2874	60.6862		39.6311	22.651			117.487	23.8835	35.366		51.1225	56.9233	78.5368		50.2807	30.7655	74.5369		152.108	33.369
12	29.316	54.8239	31.3154	15.4079		51.0006	46.6636	62.8949		68.4528	48.0778	35.285	39.079	21.1549	19.2052		43.0103	65.6678	30.3808	40.6109	22.697	53.6335	36.226		53.6335	43.7533	15.498		43.6449	37.3979		28.881	16.9365			79.4951	7.45489	28.1261		30.2125	45.5216	52.2347		42.8738	25.3611	61.2196		97.3124	23.4027
18	21.877	49.3503	10.6038	9.76216		48.7597	45.3316	54.4266		56.4098	20.6823	24.5507	33.9073	21.1549	14.2655		28.8896	45.1645	21.2699	55.1233	24.8632	45.0548	31.2863		47.2066	33.9265	7.73569		42.342	33.1634		28.4991	12.847			66.3065	9.0202	40.4755		31.0944	37.5827	31.7844		34.9325	27.7869	38.1082		88.3521	19.0498
24	15.7163	18.9433	10.8503	15.9958		28.2947	38.2746	31.0505		52.8342	23.3783	25.256	39.553	30.3453	14.9707		22.5519	55.7883	26.147	25.8701	19.1115	37.1821	33.9909		30.3453	21.877	9.14694		39.4111	28.9315		33.8738	19.9727			49.6502	12.5487	37.3215		17.9689	25.028	29.1729		34.0529	22.6024	28.6663		55.7129	24.9622
30	12.1878	25.1847	11.3097	11.5884		27.0071	36.8626	31.8443		28.1817	25.4501	11.9505	47.7671	24.6995	18.4992		25.3982	44.544	11.3897	16.5381	20.9648	27.7766	31.2863		25.8092	21.2244	7.74898		35.9365	43.0307		36.8078	14.114			46.8567	6.24097	30.2645		28.1869	26.0487	30.0549		20.2858	13.7804	21.7007		64.2788	24.0803
36	6.63301	23.0674	11.5374			13.4747	35.991	29.7271		38.6647	23.4156	23.2412		23.9858	11.1831		26.0804	38.1267	18.3841	16.4596		35.4299	34.9239		24.3972	13.5675	10.5582		37.2289	28.2262		29.6393	22.5823			46.9871	8.60933	31.3828		26.684	30.5257	24.5733		15.1728	20.7299	44.7207		63.6525	16.8135
42						31.1172	26.1986	28.4822				21.171					31.0201			26.2685		36.4761	35.6299			15.6848	4.89916		28.8256			25.246	9.17425			42.5931	7.72739	21.951		33.741				31.4063	11.6878	26.9931		58.9856
48						22.1332	24.9537										21.1406			20.6934		31.5364	34.8148				4.92647		31.0505			28.7745	14.888			57.4422	10.2406	22.4144						20.8208	12.6822
54																	25.3982					19.5396	31.8744				1.39797		31.7565			14.2255	12.0655			31.0387		35.5569
60																						11.2915	27.0518				2.08994		37.4023			15.3665	4.5155			16.1125		16.569
66																						11.1811	24.2293						16.1229			21.877						26.7808
72																						14.0043	14.2319						23.8859			13.2492						31.1464
78																							23.2883						17.6425									35.366
84																							21.171						14.6459									19.0688
90																							10.8205															20.1871
96																																						22.5611
102																																						26.2726
108																																						26.9275
114																																						20.6057
120																																						23.6708
126																																						26.3615
132																																						33.793
138																																						31.565
144																																						28.4999
150																																						12.6667
156																																						22.0978
162
168
174
degradation slope	-0.761338	-1.52115	-1.00733	-0.399795		-1.83275	-1.01603	-1.72751		-2.02114	-1.82306	-0.941859	-1.20798	-0.340291	-0.146198		-0.952345	-1.269	-1.13153	-1.49242	-0.354362	-1.00708	-0.460653		-1.4492	-1.11557	-0.0330117		-0.915594	-0.729623		-0.0108943	-0.233964			-2.85175	-0.503187	-0.0167959		-0.968581	-1.37071	-2.00043		-1.14685	-0.612147	-2.30376		-3.62098	-0.283631
[truncated: 28 more columns]

## Sheet: Nek2A siU10
Nek2A siUbcH10	n	21
raw values
	cell29-1	cell29-2	cell29-3	cell29-4		cell28-1	cell28-2	cell28-3	cell28-4		cell27-1	cell27-2	cell27-3	cell27-4		cell26-1		cell25-1		cell24-1		cell23-1		cell26-1		cell25-1		cell23-1	cell23-2		cell22-1
-18	137.698	67.7274	339.64	114.796		77.145	101.983	23.8922	135.349		79.478	58.2285	135.455	161.483		344.77		70.5928		59.6778		6.99		348.19		109.334		166.812	132.755		109.765
-12	140.128	64.29	328.2	136.755		67.445	119.365	41.8378	108.813		88.1548	82.517	127.998	156.674		486.119		77.0242		42.266		21.74		303.439		112.228		142.618	127.806		83.6598
-6	103.071	123.454	310.583	93.1212		63.0937	97.7745	18.0952	118.87		90.102	72.791	118.002	168.707		442.92		71.258		51.966		26.59		290.161		101.348		125.796	125.552		94.4727
0	113.424	154.599	376.657	125.529		80.2289	107.73	21.8248	102.743		92.4228	100.691	133.134	179.724		429.211		91.429		55.269		28.92		310.699		119.265		161.982	170.329		117.234			146.335
6	102.511	75.7588	264.807	121.3		60.6974	98.343	23.3748	111.233		69.778	70.3735	90.5216	104.417		256.22		47.9835		46.8688		31.4952		234.552		92.9272		125.712	108.669		86.7947
12	95.2408	67.7274	232.37	97.3238		67.445	92.4355	22.4278	97.1837		32.9828	63.0785	71.912	79.1554		229.27		27.7432		36.2592		8.3448		235.816		82.5477		120.879	81.928		74.6839
18	68.5436	58.9714	196.304	79.4392		41.3111	87.017	14.78	68.4258		32.6968	55.7985	57.066	66.8192		236.81		29.337		57.0732		2.1852		194.674		62.9095		74.932	60.215		41.2727
24	89.178	56.744	223.88	67.6146		32.99	67.4545	17.7	59.7871		31.3776	35.1525	44.5408	48.6727		259.67		23.579		24.4446		10.2604		164.476		37.7813		100.336	52.8927		34.2988
30	75.1784	34.914	161.124	52.936		47.3474	65.995	8.6926	65.8571		39.0528	36.375	56.142	35.2892		257.8		29.9428		44.9432		3.4508		141.462		50.3454		60.401	39.5457		23.4188
36	69.1256	21.6374	93.0074	56.0838		49.9089	58.5585	18.92	38.3142		32.9828	31.51	45.9376	23.1905		205.73		32.9011		33.1818		0.3252		137.875		33.6772		61.625	31.148		29.9439
42	63.0484	20.9028	81.0737	52.6306		23.2426	66.2445	12.4548	17.6942		38.1288	26.727	53.2076			157.31		14.248		30.1676		10.82		97.9097		34.8872		67.7517	44.4797		17.6449
48	55.7856	16.5848	84.91	50.0138		30.3911	51.435		31.535		20.5668	36.36				137.989		27.7432		26.496				102.804		17.7054		58.002	39.853		14.6727
54	48.5056	23.05	60.7034	55.0506		28.625	54.673		57.3671			25.455				109.72		27.3742		48.3892				107.613		29.0595		47.129	29.891
60	37.5928	13.9622	54.0701			21.2063	34.053		36.5287							80.61				29.942				96.776				33.829
66		12.9448				30.3911	56.5345									114.681								107.634				25.338
72		33.7674				37.115	57.505									96.6596								116.081				30.185
78		27.634				40.0774	81.353																	96.6985
84						38.8574	47.2365
90
96
102
108
114
120
126
132
138
144
150
156
162
168
174
normalized to NEBD
-18	94.0975	46.2823	232.097	78.4472		52.7179	69.6913	16.327	92.4924		54.3122	39.7911	92.5646	110.351		235.603		48.2404		40.7815		4.7767		237.939		74.7144		113.993	90.7197		75.009
-12	95.7581	43.9333	224.279	93.4528		46.0893	81.5694	28.5903	74.3585		60.2416	56.3889	87.4689	107.065		332.195		52.6354		28.883		14.8563		207.358		76.6921		97.4596	87.3375		57.1699			93.0373	73.3093
-6	70.4349	84.3637	212.241	63.6354		43.1158	66.8153	12.3656	81.2312		61.5722	49.7426	80.638	115.288		302.674		48.695		35.5116		18.1706		198.285		69.2571		85.9639	85.7974		64.559			88.1122	67.5684
0	77.5093	105.647	257.393	85.7818		54.8253	73.6185	14.9142	70.2105		63.1582	68.8084	90.9786	122.816		293.306		62.4791		37.7687		19.7628		212.319		81.5014		110.692	116.396		80.113			100	69.7378
6	70.0519	51.7706	180.959	82.8917		41.4783	67.2038	15.9734	76.0123		47.6836	48.0905	61.859	71.3546		175.091		32.7901		32.0283		21.5226		160.284		63.5029		85.9067	74.2602		59.3122			72.3822	44.8878
12	65.0839	46.2823	158.793	66.5073		46.0893	63.1669	15.3263	66.4116		22.5392	43.1054	49.1419	54.0918		156.674		18.9586		24.7781		5.70251		161.148		56.4099		82.6041	55.9864		51.0361			62.3732	43.671
18	46.8401	40.2988	134.146	54.2857		28.2304	59.4641	10.1001	46.7596		22.3437	38.1305	38.9967	45.6617		161.827		20.0478		39.0016		1.49328		133.033		42.9899		51.2056	41.1486		28.2042			51.629	40.0796
24	60.9408	38.7767	152.991	46.2052		22.5441	46.0958	12.0955	40.8562		21.4422	24.0219	30.4375	33.261		177.449		16.113		16.7045		7.01156		112.397		25.8183		68.5658	36.1448		23.4385			48.2528	44.3547
30	51.374	23.8589	110.106	36.1744		32.3554	45.0984	5.94019	45.0042		26.6872	24.8573	38.3653	24.1153		176.17		20.4618		30.7125		2.35814		96.6698		34.4041		41.2757	27.024		16.0035			43.2865	38.6926
36	47.2378	14.7862	63.5577	38.3255		34.1058	40.0166	12.9292	26.1824		22.5392	21.5327	31.392	15.8475		140.588		22.4833		22.6752		0.222229		94.2183		23.0137		42.1122	21.2853		20.4625			35.9768	30.4252
42	43.0848	14.2842	55.4026	35.9657		15.8831	45.2689	8.51113	12.0915		26.0558	18.2642	36.36			107.499		9.73653		20.6154		7.39397		66.9077		23.8406		46.2989	30.3957		12.0578			31.7959	23.9238
48	38.1217	11.3334	58.0242	34.1775		20.7681	35.1487		21.5498		14.0546	24.847				94.2965		18.9586		18.1063				70.252		12.0992		39.6363	27.234		10.0268			32.2726	22.2696
54	33.1469	15.7515	41.4824	37.6195		19.5612	37.3614		39.2025			17.395				74.9784		18.7065		33.0673				73.5388		19.8581		32.2061	20.4264					34.2868	17.8679
60	25.6895	9.54123	36.9494			14.4916	23.2705		24.9623							55.0858				20.4612				66.133				23.1174						29.9702	16.9406
66		8.84598				20.7681	38.6335									78.3684								73.5527				17.315						39.5806	27.2451
72		23.0753				25.363	39.2967									66.0534								79.3254				20.6273						42.2902	22.6211
78		18.884				27.3874	55.5935																	66.08
84						26.5537	32.2796
90
96
102
108
114
120
126
132
138
144
150
156
162
168
174
degradation slope	-0.691648	-1.05549	-2.45847	-1.89561		-0.696516	-1.02136	-0.388288	-1.45953		-0.718163	-1.0925	-1.09486	-1.92182		0.382213		-0.458372		-0.178423		-0.616998		-2.93299		-1.47982		-1.72167	-1.90523		-1.90358

## Sheet: Nek2A siU5-U10
Nek2A siUbcH5/U10	n	32
raw values
	cell37-1	cell37-2		cell36-1		cell35-1	cell35-2	cell35-3		cell34-1	cell34-2		cell33-1		cell32-1		cell30-1	cell30-2		cell27-1	cell27-2		cell26-1		cell25-1	cell25-2		cell29-1	cell29-2	cell29-3		cell28-1	cell28-2	cell28-3		cell27-1		cell26-1		cell25-1	cell25-2		cell24-1	cell24-2		cell22-1		cell21-1	cell21-2
-18	409.159	136.964		196.99		421.473	977.526	563.8		365.14	268.705		255.252		324.103		195.011	190.677		257.796	323.313		474.513		451.207	176.88		506.237	144.698	111.029		244.345	313.463	401.952		552.673		510.809		397.787	269.147		228.84	382.317		375.215		815.566	380.494
-12	412.378	153.872		221.383		523.88	1027.02	575.44		384.54	237.403		247.534		340.596		196.951	223.413		248.258	323.227		512.478		453.363	196.537		484.713	163.254	118.986		199.705	356.889	510.779		513.967		552.539		426.064	260.369		261.84	362.925		408.076		818.362	381.6
-6	416.764	159.274		248.952		508.866	970.63	459.164		369.758	216.652		262.003		342.536		216.91	225.241		274.296	296.057		439.583		438.62	161.08		423.766	183.739	108.887		177.217	349.775	460.221		499.512		582.427		423.021	267.304		246.059	392.017		453.232		770.452	395.326
0	423.719	170.372		200.299		457.567	900.88	357.739		380.66	178.827		249.474		327.983		192.146	228.517		301.628	252.773		420.275		383.094	161.813		369.245	181.799	103.456		166.883	319.963	584.464		494.871		546.131		436.675	245.954		256.681	405.578		373.662		752.753	374.946
6	420.644	135.024		205.016		385.563	806.987	411.485		378.913	173.007		232.883		334.766		206.23	174.893		304.376	248.593		423.198		397.451	165.176		353.401	153.659	94.7262		131.151	330.656	516.362		483.335		502.082		414.355	239.212		239.52	353.215		366.872		691.623	341.684
12	454.098	149.44		195.449		414.23	827.726	362.93		327.29	178.827		237.826		322.163		211.08	172.953		306.478	270.74		402.71		354.944	162.783		327.202	145.892	122.467		138.575	323.454	585.117		477.192		497.222		384.201	215.922		251.111	289.235		369.137		666.088	271.116
18	366.304	131.552		177.846		350.18	901.85	300.024		317.32	135.132		254.324		263.95		212.005	144.097		251.976	221.423		418.335		314.971	151.586		360.565	124.434	96.2672		107.829	324.448	580.639		556.772		416.879		367.835	211.994		197.992	213.448		315.7		625.328	249.766
24	335.211	131.765		164.399		338.54	882.439	313.485		281.642	137.8		241.623		278.486		226.61	124.799		227.878	223.576		429.982		301.013	135.397		346.49	112.678	104.224		113.648	276.316	521.417		533.586		439.199		328.054	210.006		165.471	209.605		263.883		558.378	221.73
30	337.7	115.693		133.339		338.993	744.263	319.305		294.3	148.722		202.928		294.993		220.286	119.837		237.426	218.726		349.333		277.121	139.946		328.05	128.887	106.735		108.495	251.789	450.505		454.558		356.908		291.047	223.287		160.92	155.283		225.579		531.704	209.327
36	296.599	133.074		125.18		296.163	740.756	298.549		263.212	156.853		213.574		311.48		181.97	114.987		194.888	212.196		349.34		250.553	121.817		267.89	118.498	89.1034		102.031	265.258	489.74		322.036		361.758		247.377	186.764		163.28	157.265		216.658		491.647	202.08
42	312.129	107.425		137.933		284.19	738.47	269.568		250.398	145.812		204.743		282.38		191.131	114.621		206.528	204.426		324.313		254.801	128.296		277.59	108.052	112.196		108.663	257.498	475.082		237.511		325.664		235.84	178.897		151.46	100.005		194.596		483.184	197.197
48	274.785	113.54		131		305.54	765.253	270.74		255.442	172.73		216.442		255.196		171.255	118.867		196.504	206.106		296.173		250.553	119.877		194.262	105.024	78.7972			253.705	428.6		181.754		293.444		224.19	170.119		133.499	128.017		173.633		456.984	196.717
54	245.004	105.983		131.133		269.64	731.656	224.709		242.6	164.875		196.013		278.493		165.435	114.129		212.196	211.627		272.775		236.003	125.697		232.768	107.072	94.3272			229.211	402.922		187.812		303.541		194.041	146.4		152.68	96.9568		157.716		426.932	158.066
60	293.018	119.155		136.82		266.599	680.6	245.134		247.682	155.165		187.374		256.16		156.695	104.307		179.358	210.657		294.139		251.33	110.62		191.715	92.5291	87.3354			227.117	393.016		175.611		304.508		184.341	149.164		146.578	133.85		161.735		425.657	142.433
66	259.719	108.618		102.993		264.92	615.203	226.739		231.413	172.012		198.923		262.953		151.89	122.493		213.328	180.49		264.913		215.991	118.596		215.975	70.9553	71.998			209.366	354.402		182.201		256.958		158.141	146.254		152.131			168.654		358.478	115.207
72	233.86	100.715		122.403		237.297	625.886	240.834		237.05	154.195		182.472		268.8		149.905	136.941		187.774	210.743		261.149		186.31	134.88		205.295	60.5023	105.967			214.798	289.115				268.99		152.277	123.684		140.491			158.686		350.234	109.377
78	254.405	95.8646		117.819		234.7	562.206	214.258		229.242	151.285				268.786		149.446	99.0914		184.046	188.433		269.763		240.66	123.24		186.38	72.3729	93.3572			223.504	281.949				274.032		249.385	150.806		153.869			155.905		369.682	100.054
84	246.139	119.706		130.163		253.787	497.81	196.57		233.16	148.028				253.256		155.725	116.561		214.46	189.703		254.443		203.78	110.62		139.618	84.0161	138.765			190.635	287.867				266.466		215.391	147.896		126.95			132.883		358.478
90	261.03	92.9546		113.806		215.623	548.27	222.265		228.078	146.183				240.653		141.22	108.187		190.846	198.047		233.969		183.961	111.806		137.982		75.3162			183.189	280.767				284.131		201.835	152.794		142.73			158.113		346.828
96	214.418	102.442		103.259		246.673	518.536	207.239		233.86	138.052				237.75		151.851	95.2114		218.016	189.23		226.093		188.604	108.65		118.691		83.2482			192.454	285.202				219.884					150.24			149.502		351.242
102	229.474	100.296		111.59		237.75	474.133	203.404		252.338	96.6232				255.203		120.336	109.279		189.876	183.786		219.418		180.467	105.07		142.832		81.9098			192.21	269.084				228.821					138.349			134.694		322.568
108	233.818	81.6436		128.356		234.183	499.377	197.035		229.98	107.017				225.116		125.645	121.411		206.86	200.957		218.333		184.37	131				92.9582			204.797	277.187				219.692					121.38			148.039		353.618
114	237.244	130.582		105.199		238.267	428.91	179.694		222.49	102.513				225.096		108.641	106.247		198.12	177.083		200.008		198.93	126.15				88.3054			186.367	283.709				206.114					142.431			160.053		319.963
120	255.168	100.715		109.65		223.06	430.226	209.224		200.363	122.547				206.67		116.915	119.09		200.546	209.986		187.283		197.183	122.787				107.907			202.178	264.299				257.35					138.349			154.094		346.125
126	251.33	107.844		105.77		213.813	395.547	214.129		219.542					203.773		127.63	76.2787		223.028	183.573		184.478		181.46	131.97				94.1254			200.917	243.782									136.91			159.795		318.955
132	245.004	107.292		118.656		240.983	364.497	233.064		237.243					194.06		112.576	66.1014		219.148	178.723		180.49		193.864	110.383				89.679			203.536	231.277									128.43			153.578		340.267
138	229.639	124.138		124.343		210.319	346.043	203.954		216.863					186.286		101.436	90.4728		218.34	158.343		175.735		168.224	103.79				81.7126			166.278	240.872									139.521			164.258		358.707
144	238.885	99.7446		117.553		249.583	336.092	196.239		243.608					189.223		118.351	96.1814		199.576	185.513		165.94		181.46	125.18				71.8054			177.918	239.974									131.751			140.189		367.704
150	260.998	97.04		122.536		224.16	298.88	184.589		218.378					178.536		111.085			188.906	166.113		164.095		169.411	118.596				70.2644			191.943	273.862									100.078			156.302		340.572
156	216.821	102.442		131.133		237.166	259.45	175.814		230.25					197.96		118.9			225.614	200.957		173.808		176.61	118.39				79.1962			201.596	250.572									102.018			156.488		393.713
162	253.27	105.013		124.476		215.3	276.546	181.129		236.042					185.333		127.081			234.668	188.26		167.018		176.803	109.197				72.2044			199.97	283.732									112.869			148.403		379.115
168	241.795	99.95		124.476		223.513	279.083	203.359		248.458					187.276		124.72			230.95	200.957		165.072		164.193	105.317				69.0972			196.334	242.812												146.334		352.648
174	235.469	110.976		120.596		215.169	304.076	226.145		226.563					183.386		120.801			210.256	202.226		154.29		166.91	106.74				60.3672			176.68	271.057												143.811		344.185
normalized to NEBD
-18	116.894	39.1296		56.2787		120.412	279.273	161.074		104.318	76.7672		72.9237		92.5941		55.7133	54.4752		73.6506	92.3684		135.565		128.907	50.5335		144.628	41.3394	31.7202		69.8077	89.5544	114.835		157.895		145.935		113.645	76.8935		65.3779	109.225		107.196		233.002	108.704
-12	117.813	43.9601		63.2476		149.669	293.412	164.399		109.86	67.8245		70.7187		97.3061		56.2675	63.8275		70.9257	92.3437		146.412		129.523	56.1493		138.479	46.6405	33.9936		57.0544	101.961	145.926		146.837		157.857		121.724	74.3856		74.8058	103.685		116.585		233.801	109.021
-6	119.067	45.5034		71.1239		145.38	277.302	131.18		105.637	61.896		74.8524		97.8603		61.9698	64.3499		78.3646	84.5814		125.586		125.311	46.0195		121.067	52.493	31.1083		50.6297	99.9284	131.482		142.707		166.395		120.854	76.3669		70.2975	111.997		129.485		220.113	112.942
0	121.054	48.6741		57.2241		130.724	257.375	102.204		108.752	51.0896		71.2729		93.7026		54.8947	65.2858		86.1731	72.2154		120.07		109.447	46.229		105.491	51.9388	29.5567		47.6773	91.4112	166.977		141.381		156.026		124.755	70.2674		73.332	115.871		106.753		215.056	107.12
6	120.175	38.5753		58.5717		110.153	230.551	117.558		108.253	49.4268		66.533		95.6405		58.9186	49.9657		86.9582	71.0214		120.905		113.549	47.1898		100.964	43.8994	27.0626		37.469	94.4662	147.521		138.086		143.441		118.379	68.3414		68.4291	100.911		104.813		197.592	97.6167
12	129.733	42.694		55.8385		118.343	236.476	103.687		93.5045	51.0896		67.9454		92.0399		60.3042	49.4114		87.5587	77.3486		115.052		101.405	46.5061		93.4793	41.6804	34.9881		39.5899	92.4087	167.164		136.33		142.053		109.764	61.6876		71.7408	82.6325		105.46		190.297	77.4561
18	104.651	37.5835		50.8094		100.044	257.652	85.7148		90.6562	38.6062		72.6585		75.4087		60.5685	41.1676		71.9878	63.2591		119.515		89.985	43.3072		103.011	35.5499	27.5029		30.8059	92.6925	165.885		159.066		119.099		105.088	60.5653		56.5649	60.9808		90.1934		178.652	71.3566
24	95.7676	37.6443		46.9677		96.7185	252.107	89.5605		80.4631	39.3685		69.03		79.5617		64.741	35.6541		65.1032	63.8742		122.843		85.9974	38.682		98.9898	32.1915	29.7762		32.4686	78.9416	148.965		152.442		125.476		93.7229	59.9972		47.2739	59.8827		75.3896		159.525	63.3468
30	96.4786	33.0527		38.0941		96.848	212.631	91.2233		84.0795	42.4888		57.9752		84.2776		62.9341	34.2367		67.831	62.4885		99.8021		79.1715	39.9817		93.7216	36.8221	30.4936		30.9963	71.9343	128.706		129.864		101.966		83.15	63.7915		45.9736	44.3634		64.4464		151.904	59.8034
36	84.7362	38.0182		35.7631		84.6117	211.629	85.2935		75.1978	44.8119		61.0165		88.9876		51.9877	32.8511		55.6782	60.6229		99.8041		71.5813	34.8023		76.5343	33.8542	25.4562		29.1496	75.7823	139.915		92.0035		103.352		70.6738	53.3572		46.6481	44.9295		61.8977		140.46	57.7329
42	89.173	30.6907		39.4065		81.1911	210.976	77.0138		71.5371	41.6574		58.4936		80.6741		54.6048	32.7466		59.0037	58.4031		92.6541		72.7948	36.6534		79.3055	30.8698	32.0537		31.0443	73.5653	135.728		67.8554		93.0399		67.3778	51.1097		43.2711	28.5707		55.5948		138.043	56.3379
48	78.5042	32.4376		37.4258		87.2906	218.628	77.3486		72.978	49.3478		61.836		72.9079		48.9265	33.9596		56.1399	58.8831		84.6147		71.5813	34.248		55.4992	30.0046	22.5118			72.4819	122.448		51.9259		83.835		64.0495	48.6018		38.1398	36.5735		49.6058		130.557	56.2008
54	69.9959	30.2786		37.4638		77.0342	209.029	64.198		69.3092	47.1037		55.9995		79.5636		47.2638	32.6058		60.623	60.4603		77.9299		67.4245	35.9108		66.5003	30.5898	26.9486			65.4841	115.112		53.6568		86.7196		55.4362	41.8254		43.6198	27.6999		45.0584		121.972	45.1585
60	83.7132	34.0417		39.0886		76.1656	194.443	70.0332		70.761	44.3296		53.5314		73.1831		44.7668	29.7999		51.2414	60.1832		84.0334		71.8033	31.6034		54.7717	26.4349	24.9511			64.8857	112.282		50.1707		86.996		52.665	42.6153		41.8765	38.2401		46.2066		121.607	40.6921
66	74.1999	31.0315		29.4244		75.6859	175.759	64.7779		66.1132	49.1426		56.8309		75.1238		43.394	34.9954		60.9464	51.5648		75.6839		61.7071	33.8822		61.7026	20.2715	20.5693			59.8145	101.25		52.0537		73.4113		45.1798	41.7839		43.4629			48.1833		102.415	32.9139
72	66.8122	28.7735		34.9697		67.794	178.812	68.8046		67.7236	44.0525		52.131		76.7943		42.827	39.1232		53.6458	60.2079		74.6084		53.2275	38.5343		58.6514	17.2851	30.2741			61.3662	82.5981				76.8485		43.5044	35.3357		40.1374			45.3355		100.06	31.2483
78	72.6817	27.3879		33.6601		67.0521	160.618	61.2121		65.4928	43.2211				76.7905		42.6956	28.3097		52.5808	53.8341		77.0695		68.7549	35.2088		53.2474	20.6764	26.6715			63.8536	80.5509				78.289		71.2477	43.0841		43.9594			44.541		105.616	28.5846
84	70.3201	34.1993		37.1867		72.5051	142.221	56.1586		66.6122	42.2907				72.3536		44.4897	33.3008		61.2698	54.1968		72.6928		58.2186	31.6034		39.888	24.0028	39.6443			54.4632	82.2417				76.1276		61.5358	42.2528		36.2686			37.9638		102.415
90	74.5745	26.5565		32.5136		61.6019	156.637	63.4996		65.1604	41.7636				68.753		40.3457	30.9084		54.5235	56.5806		66.8432		52.5563	31.9423		39.4204		21.5173			52.336	80.2132				81.1743		57.663	43.6522		40.777			45.1718		99.0864
96	61.2577	29.2669		29.5004		70.4727	148.142	59.2069		66.8122	39.4405				67.9236		43.3828	27.2013		62.2857	54.0617		64.5933		53.883	31.0405		33.9093		23.7834			54.9829	81.4803				62.8193					42.9224			42.7117		100.348
102	65.5591	28.654		31.8805		67.9236	135.457	58.1113		72.0913	27.6046				72.9098		34.3791	31.2202		54.2463	52.5064		62.6864		51.5581	30.0179		40.806		23.4011			54.9132	76.8755				65.3726					39.5254			38.4812		92.1554
108	66.8001	23.325		36.6704		66.9045	142.669	56.2915		65.7037	30.5739				64.3142		35.896	34.6864		59.0986	57.4119		62.3763		52.6733	37.4258				26.5575			58.5091	79.1905				62.7644					34.6774			42.2937		101.026
114	67.779	37.3063		30.0546		68.0712	122.537	51.3373		63.5639	29.2874				64.3084		31.0379	30.3541		56.6016	50.5913		57.1411		56.833	36.0402				25.2283			53.2437	81.0539				58.8854					40.6916			45.7261		91.4112
120	72.8997	28.7735		31.3263		63.7266	122.913	59.774		57.2425	35.0107				59.0441		33.4019	34.0232		57.2946	59.9916		53.5055		56.3339	35.0794				30.8284			57.7608	75.5086				73.523					39.5254			44.0236		98.8856
126	71.8033	30.8102		30.2178		61.0849	113.005	61.1753		62.7216					58.2166		36.4631	21.7923		63.7176	52.4456		52.7043		51.8419	37.7029				26.891			57.4006	69.6469									39.1143			45.6524		91.1233
132	69.9959	30.6525		33.8992		68.8472	104.134	66.5848		67.7788					55.4415		32.1621	18.8847		62.6091	51.06		51.5648		55.3856	31.5358				25.6207			58.1489	66.0742									36.6917			43.8762		97.212
138	65.6062	35.4654		35.524		60.0868	98.8622	58.2683		61.9564					53.2207		28.9796	25.8475		62.3783	45.2376		50.2063		48.0606	29.652				23.3447			47.5044	68.8156									39.8603			46.9274		102.48
144	68.2478	28.4964		33.5841		71.3041	96.0193	56.0641		69.5972					54.0598		33.812	27.4784		57.0176	52.9999		47.4079		51.8419	35.7631				20.5143			50.8299	68.559									37.6404			40.0511		105.051
150	74.5653	27.7237		35.0077		64.041	85.388	52.7358		62.3892					51.0066		31.7363			53.9692	47.4574		46.8808		48.3995	33.8822				20.0741			54.8368	78.2406									28.5917			44.6544		97.2992
156	61.9444	29.2669		37.4638		67.7568	74.123	50.2288		65.7808					56.5558		33.969			64.4564	57.4119		49.6559		50.4563	33.8232				22.6258			57.5946	71.5868									29.146			44.7076		112.481
162	72.3575	30.0014		35.562		61.5096	79.0074	51.7474		67.4355					52.9484		36.3061			67.0431	53.7846		47.7161		50.5114	31.1968				20.6283			57.1301	81.0603									32.2459			42.3977		108.311
168	69.0791	28.555		35.562		63.8562	79.7322	58.0984		70.9828					53.5036		35.6317			65.9809	57.4119		47.1599		46.9088	30.0884				19.7406			56.0914	69.3698												41.8066		100.749
174	67.2718	31.7052		34.4535		61.4724	86.8724	64.6081		64.7276					52.3923		34.5121			60.0687	57.7746		44.0796		47.6851	30.4949				17.2465			50.4763	77.4391												41.0858		98.3313
degradation slope	-1.35597	-0.268252		-0.830434		-0.803893	-0.336809	-1.11328		-1.02314	-0.426617		-0.267184		-0.586734		0.207798	-0.753588		-1.01183	-0.509003		-0.573572		-1.40271	-0.370669		-0.149586	-0.39406	0.0275008		-0.334444	-0.975514	-0.93048		-0.00552102		-1.65878		-1.44163	-0.179834		-1.1563	-2.26409		-1.84672		-2.03579	-1.4956
